# Supplementary material for: Differentially methylated CpGs in response to growth hormone administration in children with idiopathic short stature
Source: Clin Epigenetics. 2022 May 18;14:65. doi: 10.1186/s13148-022-01281-z (PMC9118695; doi:10.1186/s13148-022-01281-z)
Supplement: Supplementary file 1 — Additional file 1: Table S1. Sequence statistics for the GH samples. Table S2. Correlations between DMC ratios and other meta data features. The ratio of CpGs showing > = 10%, > = 20%, > = 30% methylation level changes against other features. Table S3. Full list of response DMCs at p value < 1e−4. The chromosome and position of CpGs, regression p value, beta value (coefficient), and the annotated closest gene information (including genomic Annotation, Distance to TSS, Gene Name, Gene Type, and Gene Description of the closest gene) were provided. Table S4. Full list of response DMCs at p value < 1e−3. The chromosome and position of CpGs, regression p value, beta value (coefficient), and the annotated closest gene information (including genomic Annotation, Distance to TSS, Gene Name, Gene Type, and Gene Description of the closest gene) were provided. [file 13148_2022_1281_MOESM1_ESM.xlsx]

## Sheet: Table S1
Table S1. Sequence statistics for the GH samples.
SampleIDs	#raw reads	#trimmed reads	survival rate (%)	Mapping efficiency (%)	%_on_target_rate	%_duplication_rate	%_lambda_conversion_rate	mean ontarget CpG coverage
GH2_T0	297913734	297376170	99.8196	87.16	64.47	58.91	99.6025	29.9027
GH2_T1	129934978	129604032	99.7453	88.07	68.2	53.52	99.6573	20.3683
GH4_T0	220958930	220594372	99.835	87.13	64.56	58.55	99.6214	22.3856
GH4_T1	128740252	128391766	99.7293	87.68	68.7	55.51	99.7109	19.5642
GH7_T0	256404898	256048576	99.861	87.56	64.53	48.95	99.5793	30.5311
GH7_T1	132892042	132543294	99.7376	87.74	68.12	55.02	99.6666	20.0812
GH11_T0	253891134	253444942	99.8243	87.36	64.04	54.54	99.5673	27.6479
GH11_T1	219277982	218984158	99.866	88.13	64.54	54.48	99.602	24.3497
GH16_T0	259896924	259400980	99.8092	87.71	64.6	47.81	99.5803	31.8653
GH16_T1	139136772	138777254	99.7416	87.95	68.7	54.53	99.6807	21.5911
GH17_T0	148114180	147574778	99.6358	87.02	68.47	50.55	99.6549	23.8418
GH17_T1	118682918	118421000	99.7793	88.5	67.57	53.83	99.675	18.3719
GH18_T0	190583150	190224600	99.8119	87.46	64.97	57.8	99.6345	19.9143
GH18_T1	130913674	130579480	99.7447	87.97	67.86	54.93	99.7308	19.6821
GH19_T0	294935414	294442604	99.8329	87.52	64.36	51.18	99.5652	34.4845
GH19_T1	262660892	261032346	99.38	75.51	77.14	51.94	99.5889	32.5548
GH20_T0	140260138	139850806	99.7082	87.44	68.67	55.9	99.6795	20.8414
GH20_T1	242604442	242247670	99.8529	87.84	65.01	51.8	99.5995	28.2378
GH21_T0	272234564	271806816	99.8429	87.25	65.13	50.99	99.5985	31.6939
GH21_T1	285875426	285475976	99.8603	88.05	64.56	49.43	99.5993	34.3169
GH23_T0	239316354	238944160	99.8445	87.03	64.34	51.24	99.5615	27.6155
GH23_T1	226190294	225886508	99.8657	87.44	64.08	54.55	99.5991	24.4775
GH24_T0	123625480	123290376	99.7289	86.73	67.52	50.44	99.5972	20.3223
GH24_T1	261460778	261092286	99.8591	87.79	64.77	56.18	99.594	28.2004
GH25_T0	221302450	220957924	99.8443	87.38	64.69	57.39	99.5779	23.1957
GH25_T1	261029290	260648920	99.8543	87.77	63.92	56.12	99.5908	27.8369
GH28_T0	118055866	117591200	99.6064	87.42	68.37	48.58	99.5329	19.798
GH28_T1	108585870	108309690	99.7457	88.35	67.56	53.81	99.6643	16.7407
GH32_T0	237365572	237034554	99.8605	87.9	64.69	52.73	99.6013	27.1651
GH32_T1	216796966	216481530	99.8545	87.91	64.81	54.55	99.6014	24.1638
GH224_T0	268486322	268068796	99.8445	87.36	65.31	54.27	99.6091	29.98
GH224_T1	128153722	127848542	99.7619	87.72	68.4	54.47	99.721	19.7175
GH251_T0	123313274	123017436	99.7601	87.81	68.14	48.8	99.544	20.839
GH251_T1	143819292	143454498	99.7464	87.69	68.55	49.57	99.6933	24.2038
GH270_T0	279008070	278598676	99.8533	87.95	64.21	51.97	99.5557	31.26
GH270_T1	323220340	322709268	99.8419	88.12	65.25	53.2	99.5688	36.8145
GH288_T0	276537444	276130414	99.8528	87.76	64.78	50.71	99.5776	32.3289
GH288_T1	131687854	131326334	99.7255	87.67	68.67	54.85	99.6778	19.878
GH296_T0	325722254	325118668	99.8147	87.61	64.79	52.21	99.553	36.4717
GH296_T1	254829394	254473298	99.8603	87.74	64.87	50.72	99.5922	29.8531
GH323_T0	147955466	147431312	99.6457	88.13	69.29	56.67	99.7282	22.5299
GH323_T1	122617800	122281030	99.7253	87.77	67.75	55.1	99.7242	18.5002
GH325_T0	275154538	274641518	99.8136	87.67	65.13	56.2	99.5707	30.1383
GH325_T1	272514066	272071700	99.8377	87.51	65.03	54.41	99.6119	30.2259
GH333_T0	142791904	142457424	99.7658	87.79	68.07	49.07	99.6828	24.3072
GH333_T1	247218318	246848274	99.8503	87.75	64.73	54.55	99.5926	27.3451
GH345_T0	263726464	263358290	99.8604	87.31	64.22	58.69	99.5821	26.5925
GH345_T1	117099412	116767702	99.7167	86.99	68.48	50.76	99.6496	19.0936
GH362_T0	57262894	56961172	99.4731	84.91	67.8	16.84	99.5768	24.2077
GH362_T1	54067960	53774470	99.4572	88.24	67.95	15.21	99.5119	25.146
GH369_T0	214076984	213760788	99.8523	87.67	65	57.01	99.6005	22.8422
GH369_T1	306909818	306334986	99.8127	87.94	65.11	58.44	99.5928	32.0563
GH378_T0	44518040	44306666	99.5252	84.43	64.97	17.85	99.618	15.2418
GH378_T1	52297988	51964808	99.3629	87.04	67.97	14.84	99.6306	22.2937
GH395_T0	271150502	270723550	99.8425	87.45	64.78	58.45	99.5831	27.5079
GH395_T1	128779556	128415462	99.7173	87.71	68.04	48.52	99.6588	21.9243
GH410_T0	52553934	52233906	99.391	87.01	67.37	16.09	99.6799	21.6526
GH410_T1	45178612	44897700	99.3782	79.77	71.42	14.72	99.5852	19.324
GH433_T0	49384390	49139852	99.5048	83.57	67.14	15.95	99.5992	19.8155
GH433_T1	48471728	48092476	99.2176	82.67	65.21	23.16	99.6421	14.249
GH435_T0	59441488	59055042	99.3499	86.71	68.58	16.17	99.6905	25.8658
GH435_T1	52239184	51952504	99.4512	84.95	67.52	15.18	99.5492	22.1362
GH490_T0	232180696	231849640	99.8574	87.62	63.79	58.09	99.6128	23.4473
GH490_T1	199546568	199263576	99.8582	87.5	64.85	54.95	99.6213	21.9572
GH517_T0	53973866	53618570	99.3417	86.24	68.2	16.07	99.6653	23.4666
GH517_T1	47065786	46819970	99.4777	86.35	67.44	14.73	99.4065	19.4131
GH538_T0	282969322	282294994	99.7617	86.88	65.4	59.64	99.5875	29.0579
GH538_T1	196732070	196422734	99.8428	87.45	65.9	53.12	99.5874	22.8307
GH547_T0	286306934	285841636	99.8375	87.49	64.63	57.5	99.551	29.634
GH547_T1	261476614	261046068	99.8353	87.57	64.96	55.39	99.5999	28.6525
GH564_T0	155052562	154660482	99.7471	88.13	68.17	54.42	99.6311	23.8224
GH564_T1	133757442	133229582	99.6054	87.75	68.71	55.34	99.7377	19.9081
GH570_T0	398057800	397260566	99.7997	86.14	68.19	60.67	99.5862	43.0924
GH570_T1	122148950	121807142	99.7202	87.59	67.58	54.83	99.6666	18.1615
GH575_T0	361781006	361079962	99.8062	86.9	66.19	58.08	99.624	38.0258
GH575_T1	137106112	136794752	99.7729	87.85	67.77	49.4	99.686	23.2262
GH594_T0	62399282	62087110	99.4997	88.01	70.37	16.94	99.7214	34.3309
GH594_T1	74310774	73950222	99.5148	88.79	69.09	19.11	99.5955	26.0258
GH644_T0	51202540	50804766	99.2231	87.92	67.92	14.4	99.5883	22.3914
GH644_T1	68033280	67610878	99.3791	83.56	70.44	18.04	99.5525	29.0748
GH680_T0	55615108	55243400	99.3316	85.91	68.2	17.29	99.6245	22.146
GH680_T1	55820548	55479600	99.3892	87.4	68.56	14.55	99.5374	26.231
GH721_T0	120764272	120271856	99.5923	87.07	68.92	49.72	99.6573	19.9544
GH721_T1	130821532	130420130	99.6932	87.47	68.24	49.14	99.6794	21.7511
GH723_T0	60244488	59803252	99.2676	88.25	67.75	17.36	99.6376	25.368
GH723_T1	54014136	53631478	99.2916	88.84	68.27	16.78	99.5413	24.139
GH730_T0	304467582	303918140	99.8195	87.05	66.32	60.2	99.6049	30.812
GH730_T1	133490312	133102710	99.7096	87.82	68.02	56.97	99.6567	19.7029
GH733_T0	117276874	116982562	99.749	87.9	67.71	49.91	99.6026	19.4371
GH733_T1	125734110	125456960	99.7796	88.16	67.25	48.88	99.5975	21.0324
GH740_T0	281394244	280832088	99.8002	87.43	64.42	58.94	99.5701	27.8204
GH740_T1	128780618	128473610	99.7616	87.97	68.43	48.54	99.6818	22.1546
GH768_T0	326236674	325565662	99.7943	87.47	66.11	59.23	99.6022	33.5564
GH768_T1	107523278	107281830	99.7754	87.69	67.76	49.97	99.6278	17.569

## Sheet: Table S2
Table S2. Correlations between DMC ratios and other meta data features. The ratio of CpGs showing >=10%, >=20%, >=30% methylation level changes against other features.
Correlation analysis	>=10%		>=20%		>=30%
Phenotype Features	R	P-value	R	P-value	R	P-value
Age at GH onset (year)	-0.16804	0.25887	-0.0860147	0.56538	-0.000831026	0.99558
Treatment duration (months)	0.00966265	0.9486	-0.00589289	0.96864	0.048533	0.74597
Mean_GH_dose_(ug/kg.day)	0.123147	0.40956	0.159155	0.28527	0.114626	0.44296
Delta IGF1 under treatment (ng/ml)	0.24271	0.10021	0.245524	0.09622	0.265464	0.07132
d_B_cell	0.165231	0.26704	0.2788	0.05773	0.342024	0.01862
d_T_cell	0.39222	0.0064	0.523188	0.00016	0.540594	9e-05
d_Monocyte	0.0202638	0.89246	-0.00433779	0.97691	-0.00551922	0.97063
d_Neutrophil	-0.323632	0.02648	-0.441327	0.0019	-0.472841	0.00079

## Sheet: Table S3
Table S3. Full list of response DMCs at p-value < 1e-4.
chr.position	P-value	Beta	Annotation	Distance to TSS	Gene Name	Gene Type	Gene Description
chr1.2221632	4.13831e-05	-0.682703	intron (NM_003036, intron 1 of 6)	61875	SKI	protein-coding	SKI proto-oncogene
chr1.3166747	2.21058e-05	0.744627	intron (NM_199454, intron 3 of 16)	122209	MIR4251	ncRNA	microRNA 4251
chr1.7763670	8.13152e-05	0.574881	intron (NM_001349613, intron 1 of 11)	-1125	CAMTA1	protein-coding	calmodulin binding transcription activator 1
chr1.22890114	1.35418e-05	-0.122364	5' UTR (NM_020526, exon 1 of 17)	133	EPHA8	protein-coding	EPH receptor A8
chr1.24765212	7.37271e-05	0.279582	intron (NM_001322862, intron 3 of 12)	22698	NIPAL3	protein-coding	NIPA like domain containing 3
chr1.25228801	4.78204e-06	-0.304068	exon (NM_004350, exon 5 of 5)	17105	MIR6731	ncRNA	microRNA 6731
chr1.27902529	4.66297e-05	-0.255272	intron (NM_001029882, intron 1 of 6)	27475	AHDC1	protein-coding	AT-hook DNA binding motif containing 1
chr1.43147915	9.43094e-05	0.117961	promoter-TSS (NR_132737)	-173	YBX1	protein-coding	Y-box binding protein 1
chr1.44873899	6.40191e-05	-0.181094	intron (NM_018150, intron 1 of 14)	2973	RNF220	protein-coding	ring finger protein 220
chr1.46089017	4.80812e-05	-0.484597	exon (NM_001190182, exon 3 of 13)	708	CCDC17	protein-coding	coiled-coil domain containing 17
chr1.50834156	3.76469e-06	0.153745	Intergenic	54958	DMRTA2	protein-coding	DMRT like family A2
chr1.51796342	5.71357e-05	-0.185933	promoter-TSS (NM_001297663)	-107	TTC39A	protein-coding	tetratricopeptide repeat domain 39A
chr1.66826008	2.94886e-05	0.709581	intron (NM_001297441, intron 8 of 15)	5791	PDE4B	protein-coding	phosphodiesterase 4B
chr1.85462593	2.26406e-05	0.216919	5' UTR (NM_001330647, exon 1 of 15)	202	MCOLN2	protein-coding	mucolipin 2
chr1.87598059	2.10869e-05	0.248759	intron (NR_026986, intron 1 of 2)	451	LINC01140	ncRNA	long intergenic non-protein coding RNA 1140
chr1.91176608	8.59213e-05	-0.154334	TTS (NM_020063)	6250	BARHL2	protein-coding	BarH like homeobox 2
chr1.91183769	4.63054e-05	-0.365056	promoter-TSS (NM_020063)	-911	BARHL2	protein-coding	BarH like homeobox 2
chr1.94947186	9.82389e-05	0.161833	intron (NM_002858, intron 9 of 22)	60128	F3	protein-coding	coagulation factor III, tissue factor
chr1.111323903	6.61509e-05	0.34321	Intergenic	-89917	CD53	protein-coding	CD53 molecule
chr1.148245129	9.75533e-05	0.790914	intron (NM_001351372, intron 19 of 29)	3665	RNVU1-14	snRNA	RNA, variant U1 small nuclear 14
chr1.149671954	9.5583e-06	0.281584	intron (NR_156691, intron 4 of 5)	47407	LOC101929798	pseudo	phosphodiesterase 4D interacting protein pseudogene
chr1.150532375	7.49268e-07	-0.395273	TTS (NR_104133)	7971	MIR4257	ncRNA	microRNA 4257
chr1.153234078	8.11197e-06	-0.142854	exon (NM_000427, exon 2 of 2)	1916	LOR	protein-coding	loricrin
chr1.153479501	2.07083e-05	-0.409783	Intergenic	28965	S100A6	protein-coding	S100 calcium binding protein A6
chr1.156710432	4.1967e-05	0.127808	intron (NM_024540, intron 1 of 5)	447	MRPL24	protein-coding	mitochondrial ribosomal protein L24
chr1.157120874	8.57565e-05	0.416037	Intergenic	-12492	ETV3	protein-coding	ETS variant 3
chr1.157347295	4.2573e-05	0.216769	Intergenic	175009	FCRL5	protein-coding	Fc receptor like 5
chr1.169631737	1.96851e-05	0.528989	Intergenic	-32376	SELP	protein-coding	selectin P
chr1.173854852	8.62224e-05	0.423514	exon (NM_001122770, exon 5 of 5)	-16833	GAS5	ncRNA	growth arrest specific 5
chr1.215741118	4.93669e-05	0.229433	intron (NM_016121, intron 1 of 17)	472	KCTD3	protein-coding	potassium channel tetramerization domain containing 3
chr1.224804032	7.75039e-05	-0.147116	promoter-TSS (NM_152495)	14	CNIH3	protein-coding	cornichon family AMPA receptor auxiliary protein 3
chr1.226150385	6.97227e-05	0.164338	Intergenic	-21194	LEFTY2	protein-coding	left-right determination factor 2
chr1.226870623	9.33362e-05	0.564583	intron (NM_002221, intron 2 of 7)	-7855	ITPKB-IT1	ncRNA	ITPKB intronic transcript 1
chr1.230001589	3.67733e-05	-0.457117	Intergenic	19975	LINC01682	ncRNA	long intergenic non-protein coding RNA 1682
chr1.235147403	4.8368e-05	-0.215717	Intergenic	-47658	LOC101927851	ncRNA	uncharacterized LOC101927851
chr1.245762748	3.87e-05	-0.616656	intron (NM_018012, intron 5 of 14)	-364930	KIF26B-AS1	ncRNA	KIF26B antisense RNA 1
chr1.247241167	1.00802e-05	-0.993925	intron (NM_033213, intron 1 of 3)	945	ZNF670	protein-coding	zinc finger protein 670
chr2.558749	5.27229e-05	0.503436	intron (NR_136168, intron 1 of 2)	549	LOC105373352	ncRNA	uncharacterized LOC105373352
chr2.3599919	8.83526e-05	-0.372281	intron (NR_148533, intron 2 of 7)	6003	RNASEH1	protein-coding	ribonuclease H1
chr2.5813374	5.75754e-05	0.659622	intron (NR_110580, intron 2 of 4)	17875	LINC01248	ncRNA	long intergenic non-protein coding RNA 1248
chr2.8817803	1.44647e-05	0.520322	intron (NR_110154, intron 1 of 3)	4187	ID2-AS1	ncRNA	ID2 antisense RNA 1
chr2.9908704	7.39107e-05	-0.410685	Intergenic	-74866	TAF1B	protein-coding	TATA-box binding protein associated factor, RNA polymerase I subunit B
chr2.25474327	9.58843e-05	-0.377824	intron (NM_153759, intron 1 of 18)	672	DNMT3A	protein-coding	DNA methyltransferase 3 alpha
chr2.30143060	4.75756e-05	0.162973	exon (NM_004304, exon 1 of 29)	1391	ALK	protein-coding	ALK receptor tyrosine kinase
chr2.42720059	7.81264e-05	0.417423	exon (NM_172344, exon 1 of 2)	1062	KCNG3	protein-coding	potassium voltage-gated channel modifier subfamily G member 3
chr2.102133972	2.8725e-05	-0.151413	Intergenic	-42399	RFX8	protein-coding	RFX family member 8, lacking RFX DNA binding domain
chr2.105941306	2.5739e-05	-0.87092	intron (NM_001328646, intron 1 of 11)	4806	TGFBRAP1	protein-coding	transforming growth factor beta receptor associated protein 1
chr2.110373068	3.20699e-05	0.364897	exon (NM_023016, exon 1 of 1)	1128	SOWAHC	protein-coding	sosondowah ankyrin repeat domain family member C
chr2.132346865	2.42201e-05	0.74529	Intergenic	-2749	POTEKP	pseudo	POTE ankyrin domain family member K, pseudogene
chr2.190446738	5.63603e-05	-0.7034	Intergenic	-1202	SLC40A1	protein-coding	solute carrier family 40 member 1
chr2.205416353	3.9791e-05	0.641068	intron (NM_205863, intron 1 of 21)	6156	PARD3B	protein-coding	par-3 family cell polarity regulator beta
chr2.232852284	7.88988e-05	0.211785	intron (NR_046477, intron 1 of 18)	25862	DIS3L2	protein-coding	DIS3 like 3'-5' exoribonuclease 2
chr2.233321710	8.15673e-05	0.198242	exon (NM_001631, exon 4 of 11)	848	ALPI	protein-coding	alkaline phosphatase, intestinal
chr2.238623757	5.26615e-05	-0.285411	intron (NM_001137550, intron 3 of 23)	22910	LRRFIP1	protein-coding	LRR binding FLII interacting protein 1
chr2.240061148	5.66739e-05	-0.569974	intron (NM_006037, intron 9 of 26)	-53527	MIR4441	ncRNA	microRNA 4441
chr2.241976241	4.88171e-06	-0.484526	exon (NM_001080437, exon 5 of 32)	38207	SNED1	protein-coding	sushi, nidogen and EGF like domains 1
chr2.242744088	5.34869e-05	-0.360009	TTS (NM_022134)	-6199	NEU4	protein-coding	neuraminidase 4
chr3.11552570	6.53511e-05	-1.00738	intron (NM_001349238, intron 17 of 17)	57701	VGLL4	protein-coding	vestigial like family member 4
chr3.12230484	7.77108e-05	0.398232	intron (NM_133625, intron 13 of 13)	-30073	TIMP4	protein-coding	TIMP metallopeptidase inhibitor 4
chr3.13155691	3.02814e-05	1.07296	Intergenic	-40763	IQSEC1	protein-coding	IQ motif and Sec7 domain 1
chr3.31911816	4.12784e-05	-0.427662	intron (NM_017784, intron 3 of 11)	-111425	ZNF860	protein-coding	zinc finger protein 860
chr3.55162239	3.88636e-05	-0.8341	Intergenic	-49960	LINC02017	ncRNA	long intergenic non-protein coding RNA 2017
chr3.58341182	1.83924e-05	-0.614486	intron (NM_001349498, intron 1 of 17)	22150	PXK	protein-coding	PX domain containing serine/threonine kinase like
chr3.72308219	5.94116e-05	0.320635	Intergenic	107812	LINC00870	ncRNA	long intergenic non-protein coding RNA 870
chr3.101498201	5.75833e-05	0.511968	promoter-TSS (NM_001134456)	147	NXPE3	protein-coding	neurexophilin and PC-esterase domain family member 3
chr3.156848563	1.96732e-06	-0.149993	Intergenic	-7773	LINC00880	ncRNA	long intergenic non-protein coding RNA 880
chr3.183873096	6.9284e-06	0.345301	promoter-TSS (NM_004423)	-68	DVL3	protein-coding	dishevelled segment polarity protein 3
chr3.195602437	6.4839e-05	0.381654	intron (NM_001010938, intron 9 of 14)	6828	MIR6829	ncRNA	microRNA 6829
chr4.1327335	4.97557e-05	0.692311	intron (NR_123716, intron 4 of 6)	-13660	UVSSA	protein-coding	UV stimulated scaffold protein A
chr4.2800449	1.97203e-05	0.481966	intron (NM_001122681, intron 1 of 12)	5638	SH3BP2	protein-coding	SH3 domain binding protein 2
chr4.37455302	6.373e-05	-0.181064	promoter-TSS (NM_001104629)	-244	C4orf19	protein-coding	chromosome 4 open reading frame 19
chr4.39171231	5.2186e-05	-0.53881	Intergenic	-12917	WDR19	protein-coding	WD repeat domain 19
chr4.58834808	3.86263e-05	0.61464	Intergenic	542771	LINC02380	ncRNA	long intergenic non-protein coding RNA 2380
chr4.78979962	6.99934e-05	-0.194852	intron (NM_025074, intron 1 of 73)	1239	FRAS1	protein-coding	Fraser extracellular matrix complex subunit 1
chr4.79545349	5.31988e-06	0.366908	Intergenic	-21798	LINC01094	ncRNA	long intergenic non-protein coding RNA 1094
chr4.94750827	7.76442e-05	0.119107	exon (NM_005172, exon 1 of 1)	924	ATOH1	protein-coding	atonal bHLH transcription factor 1
chr4.96470659	4.98333e-05	0.146836	promoter-TSS (NM_003728)	-536	UNC5C	protein-coding	unc-5 netrin receptor C
chr4.99181740	3.02866e-05	-0.17429	promoter-TSS (NM_001100426)	-794	RAP1GDS1	protein-coding	Rap1 GTPase-GDP dissociation stimulator 1
chr4.103404383	1.81363e-05	-0.35284	intron (NR_136202, intron 1 of 4)	-18132	NFKB1	protein-coding	nuclear factor kappa B subunit 1
chr4.106394109	1.65352e-05	0.481418	intron (NM_176869, intron 1 of 11)	1109	PPA2	protein-coding	pyrophosphatase (inorganic) 2
chr4.122871430	5.71443e-06	0.274039	intron (NM_001366479, intron 1 of 10)	1784	TRPC3	protein-coding	transient receptor potential cation channel subfamily C member 3
chr4.185880323	8.40813e-05	1.00832	Intergenic	-20730	MIR4455	ncRNA	microRNA 4455
chr4.190600359	6.87214e-05	0.527862	intron (NR_135513, intron 2 of 2)	1391	LOC105379514	ncRNA	uncharacterized LOC105379514
chr5.320789	4.88714e-05	0.217154	intron (NM_001242412, intron 1 of 10)	16499	AHRR	protein-coding	aryl-hydrocarbon receptor repressor
chr5.1348071	4.83001e-05	-0.77183	Intergenic	-2858	CLPTM1L	protein-coding	CLPTM1 like
chr5.18399841	9.11529e-05	-0.432336	Intergenic	592459	LINC02223	ncRNA	long intergenic non-protein coding RNA 2223
chr5.36782691	3.32171e-05	-0.52968	Intergenic	94104	NIPBL-DT	ncRNA	NIPBL divergent transcript
chr5.54516483	6.61465e-05	0.151183	exon (NM_001190787, exon 7 of 7)	6659	MCIDAS	protein-coding	multiciliate differentiation and DNA synthesis associated cell cycle protein
chr5.68159005	9.28446e-05	0.649759	Intergenic	166748	LINC02198	ncRNA	long intergenic non-protein coding RNA 2198
chr5.116742900	9.27413e-06	0.517083	Intergenic	-8307	LINC00992	ncRNA	long intergenic non-protein coding RNA 992
chr5.132201507	8.75517e-05	-0.492719	promoter-TSS (NM_014402)	-455	GDF9	protein-coding	growth differentiation factor 9
chr5.176889560	1.43824e-05	0.224443	promoter-TSS (NM_001364152)	-134	DBN1	protein-coding	drebrin 1
chr5.177891129	1.26824e-05	-0.330155	intron (NM_173465, intron 2 of 28)	126264	COL23A1	protein-coding	collagen type XXIII alpha 1 chain
chr6.22569543	9.8965e-05	-0.556532	promoter-TSS (NM_138574)	-251	HDGFL1	protein-coding	HDGF like 1
chr6.30665266	7.63831e-05	0.427309	Intergenic	-5577	MDC1-AS1	ncRNA	MDC1 antisense RNA 1
chr6.31154368	7.01692e-05	-0.498258	promoter-TSS (NR_026816)	-275	PSORS1C3	ncRNA	psoriasis susceptibility 1 candidate 3
chr6.31251039	5.29856e-05	-0.323707	Intergenic	-11127	HLA-C	protein-coding	major histocompatibility complex, class I, C
chr6.31637619	3.87024e-05	-0.201012	exon (NM_001320, exon 7 of 7)	-1108	LY6G5B	protein-coding	lymphocyte antigen 6 family member G5B
chr6.31702862	4.77347e-05	0.125891	intron (NM_001288, intron 1 of 5).7	1459	CLIC1	protein-coding	chloride intracellular channel 1
chr6.32064627	9.03932e-05	-0.411999	exon (NM_019105, exon 3 of 44)	12487	TNXB	protein-coding	tenascin XB
chr6.32600562	1.31863e-05	0.513977	Intergenic	-4620	HLA-DQA1	protein-coding	major histocompatibility complex, class II, DQ alpha 1
chr6.46742235	7.34549e-05	-0.302202	Intergenic	-18890	MEP1A	protein-coding	meprin A subunit alpha
chr6.53224511	1.62992e-05	0.249787	Intergenic	-10535	ELOVL5	protein-coding	ELOVL fatty acid elongase 5
chr6.56408091	8.12979e-05	0.31654	intron (NM_001144769, intron 55 of 96)	99595	DST	protein-coding	dystonin
chr6.83777436	2.35431e-05	-0.125625	promoter-TSS (NM_001199942)	52	DOP1A	protein-coding	DOP1 leucine zipper like protein A
chr6.85522715	7.60262e-05	-5.60603	Intergenic	-48400	TBX18	protein-coding	T-box transcription factor 18
chr6.99283220	3.95078e-06	-0.124513	exon (NM_005604, exon 1 of 1)	771	POU3F2	protein-coding	POU class 3 homeobox 2
chr6.134373852	6.02268e-05	0.169649	promoter-TSS (NM_145176)	-91	SLC2A12	protein-coding	solute carrier family 2 member 12
chr6.153155515	5.51272e-05	0.249257	Intergenic	83584	VIP	protein-coding	vasoactive intestinal peptide
chr7.1036588	3.40164e-05	-0.739592	TTS (NM_032350)	13772	CYP2W1	protein-coding	cytochrome P450 family 2 subfamily W member 1
chr7.2750133	5.75562e-05	1.04855	intron (NM_001321766, intron 6 of 6)	22298	AMZ1	protein-coding	archaelysin family metallopeptidase 1
chr7.51135716	8.20557e-05	-0.557415	intron (NM_001346444, intron 7 of 7)	248789	COBL	protein-coding	cordon-bleu WH2 repeat protein
chr7.51513969	6.22668e-05	0.517588	Intergenic	-53017	LOC107986794	ncRNA	uncharacterized LOC107986794
chr7.105671967	8.08424e-05	0.366613	intron (NM_152750, intron 18 of 18)	68258	CDHR3	protein-coding	cadherin related family member 3
chr7.116140839	9.97853e-06	0.373971	intron (NM_001233, intron 2 of 2)	740	CAV2	protein-coding	caveolin 2
chr7.135020607	8.77044e-05	0.24961	Intergenic	103877	STRA8	protein-coding	stimulated by retinoic acid 8
chr7.139187227	5.05347e-06	-0.397508	Intergenic	-18809	KLRG2	protein-coding	killer cell lectin like receptor G2
chr7.158066857	5.9181e-05	-0.327006	intron (NM_001308267, intron 2 of 21)	258647	MIR595	ncRNA	microRNA 595
chr7.158575888	2.29944e-05	0.337911	intron (NM_001367773, intron 6 of 22)	46311	ESYT2	protein-coding	extended synaptotagmin 2
chr8.327422	5.83076e-05	0.329101	intron (NR_103537, intron 3 of 3)	5751	FAM87A	ncRNA	family with sequence similarity 87 member A
chr8.689073	8.33406e-05	-0.143786	non-coding (NR_134292, exon 1 of 1)	526	LOC401442	ncRNA	uncharacterized LOC401442
chr8.11566045	9.13879e-05	-0.179764	exon (NM_002052, exon 2 of 7)	681	GATA4	protein-coding	GATA binding protein 4
chr8.11987742	1.70109e-05	-0.721953	promoter-TSS (NR_003275)	-937	LOC392196	pseudo	ubiquitin specific peptidase 17-like family member 2 pseudogene
chr8.12233157	5.03212e-05	0.31632	intron (NR_026789, intron 2 of 4)	4140	LOC649352	pseudo	ubiquitin carboxyl-terminal hydrolase 17-like protein 2-like
chr8.28257904	6.36298e-05	-0.312168	Intergenic	-13928	ZNF395	protein-coding	zinc finger protein 395
chr8.29206809	7.40615e-05	0.144671	promoter-TSS (NM_057158)	-488	DUSP4	protein-coding	dual specificity phosphatase 4
chr8.42957583	8.03993e-05	-0.651829	intron (NM_001277971, intron 2 of 3)	8926	POMK	protein-coding	protein O-mannose kinase
chr8.49241659	3.54554e-05	0.336763	Intergenic	-222467	LOC101929268	ncRNA	uncharacterized LOC101929268
chr8.92053013	2.15471e-05	-0.305259	promoter-TSS (NM_018710)	73	PIP4P2	protein-coding	phosphatidylinositol-4,5-bisphosphate 4-phosphatase 2
chr8.120428418	9.24578e-06	0.142488	promoter-TSS (NM_002514)	-267	CCN3	protein-coding	cellular communication network factor 3
chr9.22009518	6.78464e-05	-0.164212	promoter-TSS (NM_078487)	-207	CDKN2B	protein-coding	cyclin dependent kinase inhibitor 2B
chr9.71651323	2.53645e-05	0.192435	intron (NM_181425, intron 1 of 4)	656	FXN	protein-coding	frataxin
chr9.79265815	4.36144e-05	0.491718	intron (NM_001330680, intron 3 of 10)	41515	PRUNE2	protein-coding	prune homolog 2 with BCH domain
chr9.117026652	6.75259e-06	1.47567	exon (NM_032888, exon 29 of 61)	54939	MIR455	ncRNA	microRNA 455
chr9.117501275	4.69425e-05	-0.140503	Intergenic	53534	TNFSF15	protein-coding	TNF superfamily member 15
chr9.137220889	6.86681e-05	0.444027	intron (NM_002957, intron 1 of 9)	2589	RXRA	protein-coding	retinoid X receptor alpha
chr9.137341499	9.82767e-05	-0.239011	Intergenic	43094	RXRA	protein-coding	retinoid X receptor alpha
chr10.392617	1.22971e-05	-0.348368	intron (NM_014974, intron 26 of 36)	166684	ZMYND11	protein-coding	zinc finger MYND-type containing 11
chr10.679294	4.69275e-05	0.348098	intron (NM_014974, intron 1 of 36)	4791	LOC101930421	ncRNA	uncharacterized LOC101930421
chr10.3239169	8.49612e-05	0.354782	Intergenic	-24137	PITRM1	protein-coding	pitrilysin metallopeptidase 1
chr10.43762277	9.96048e-05	0.14886	intron (NM_145313, intron 1 of 12)	235	RASGEF1A	protein-coding	RasGEF domain family member 1A
chr10.79443168	8.71779e-06	-0.527473	Intergenic	-45603	KCNMA1	protein-coding	potassium calcium-activated channel subfamily M alpha 1
chr10.80740878	1.41905e-05	-0.470978	intron (NR_015429, intron 3 of 7)	86326	ZMIZ1-AS1	ncRNA	ZMIZ1 antisense RNA 1
chr10.81077094	9.45451e-05	0.651425	TTS (NM_020338)	-30130	PPIF	protein-coding	peptidylprolyl isomerase F
chr10.102586146	5.5861e-05	0.174558	intron (NM_003988, intron 9 of 10)	80679	PAX2	protein-coding	paired box 2
chr10.105647890	1.17354e-06	0.893509	intron (NM_024928, intron 9 of 9)	30051	STN1	protein-coding	STN1 subunit of CST complex
chr10.106151523	2.97623e-05	1.11337	intron (NM_001008723, intron 9 of 17)	37933	CFAP58	protein-coding	cilia and flagella associated protein 58
chr10.119306166	1.17662e-05	0.270154	intron (NM_004098, intron 2 of 2)	-1588	EMX2OS	ncRNA	EMX2 opposite strand/antisense RNA
chr10.131425738	6.17877e-05	0.630413	intron (NM_002412, intron 2 of 4)	160234	MGMT	protein-coding	O-6-methylguanine-DNA methyltransferase
chr10.134775496	6.53944e-05	0.322318	non-coding (NR_125763, exon 1 of 2)	244	LINC01167	ncRNA	long intergenic non-protein coding RNA 1167
chr10.135097517	2.93288e-05	0.350483	intron (NM_001256617, intron 14 of 18)	-7146	ADAM8	protein-coding	ADAM metallopeptidase domain 8
chr11.8102996	2.12028e-05	0.203655	promoter-TSS (NM_177972)	88	TUB	protein-coding	TUB bipartite transcription factor
chr11.8364991	6.74248e-06	0.562738	Intergenic	-74658	LMO1	protein-coding	LIM domain only 1
chr11.10590282	8.06709e-05	-0.70647	promoter-TSS (NM_006691)	-71	LYVE1	protein-coding	lymphatic vessel endothelial hyaluronan receptor 1
chr11.10679586	1.55946e-06	-0.585558	intron (NM_001206880, intron 1 of 19)	-5739	MRVI1	protein-coding	murine retrovirus integration site 1 homolog
chr11.19799802	3.37269e-05	0.461053	intron (NM_001244963, intron 1 of 39)	-18174	MIR4694	ncRNA	microRNA 4694
chr11.32456678	1.97929e-05	0.233131	promoter-TSS (NR_023920)	-385	WT1-AS	ncRNA	WT1 antisense RNA
chr11.33799533	2.39591e-05	-0.603608	Intergenic	3289	FBXO3-DT	ncRNA	FBXO3 divergent transcript
chr11.61511072	2.76964e-05	-0.385443	exon (NM_006133, exon 20 of 20)	-9035	MYRF	protein-coding	myelin regulatory factor
chr11.63828867	2.7585e-05	0.30141	intron (NM_014067, intron 3 of 10)	-42494	FLRT1	protein-coding	fibronectin leucine rich transmembrane protein 1
chr11.65343681	4.21194e-05	0.107755	5' UTR (NM_001351087, exon 1 of 18)	158	EHBP1L1	protein-coding	EH domain binding protein 1 like 1
chr11.68608981	5.63121e-06	-0.137251	intron (NM_001876, intron 1 of 18)	402	CPT1A	protein-coding	carnitine palmitoyltransferase 1A
chr11.95072363	6.86383e-05	-0.461106	Intergenic	-106725	SESN3	protein-coding	sestrin 3
chr11.111637395	3.82624e-05	0.146832	promoter-TSS (NM_181700)	-283	PPP2R1B	protein-coding	protein phosphatase 2 scaffold subunit Abeta
chr11.118559981	6.86664e-05	0.446628	Intergenic	-9623	TREH	protein-coding	trehalase
chr11.120081293	1.82703e-05	-0.139065	promoter-TSS (NM_178507)	-446	OAF	protein-coding	out at first homolog
chr11.123451571	8.13307e-05	0.441425	intron (NM_001286563, intron 3 of 20)	20602	GRAMD1B	protein-coding	GRAM domain containing 1B
chr11.131455461	7.82693e-05	0.636091	intron (NM_001048209, intron 1 of 7)	-44701	LOC101929653	ncRNA	uncharacterized LOC101929653
chr11.134609795	2.05725e-05	0.959098	intron (NR_147836, intron 1 of 1)	3957	LINC02714	ncRNA	long intergenic non-protein coding RNA 2714
chr12.663048	8.93056e-05	-0.880407	exon (NM_173593, exon 14 of 20)	32603	LOC105369595	ncRNA	uncharacterized LOC105369595
chr12.3310976	8.61082e-05	-0.606905	intron (NM_006675, intron 3 of 8)	124432	TSPAN9	protein-coding	tetraspanin 9
chr12.5538062	6.61111e-05	0.130155	Intergenic	-3211	NTF3	protein-coding	neurotrophin 3
chr12.27487139	6.69673e-05	-1.02427	intron (NM_001248003, intron 1 of 14)	1371	ARNTL2	protein-coding	aryl hydrocarbon receptor nuclear translocator like 2
chr12.54753383	8.49217e-05	-0.177052	intron (NR_120487, intron 1 of 3)	4886	GPR84	protein-coding	G protein-coupled receptor 84
chr12.57610259	2.07015e-05	-0.250143	promoter-TSS (NM_007224)	-317	NXPH4	protein-coding	neurexophilin 4
chr12.58015696	9.24036e-06	-0.132769	promoter-TSS (NR_120450)	-11	LOC101927583	ncRNA	uncharacterized LOC101927583
chr12.95083631	8.87368e-05	0.499442	Intergenic	-39299	TMCC3	protein-coding	transmembrane and coiled-coil domain family 3
chr12.122186773	8.78802e-05	-0.502925	intron (NM_001080825, intron 3 of 11)	36116	TMEM120B	protein-coding	transmembrane protein 120B
chr12.124877691	1.21901e-05	-0.307753	intron (NM_001206654, intron 18 of 47)	-55904	MIR6880	ncRNA	microRNA 6880
chr12.127881567	2.51137e-05	-0.417915	Intergenic	-56951	LINC02375	ncRNA	long intergenic non-protein coding RNA 2375
chr12.129252225	2.68071e-06	-1.11703	Intergenic	56277	SLC15A4	protein-coding	solute carrier family 15 member 4
chr12.132379419	6.43307e-05	-0.185039	5' UTR (NM_003565, exon 1 of 28)	253	ULK1	protein-coding	unc-51 like autophagy activating kinase 1
chr12.133351746	2.16652e-05	-0.208269	exon (NM_005895, exon 22 of 24)	-13329	ANKLE2	protein-coding	ankyrin repeat and LEM domain containing 2
chr13.28367454	4.80103e-05	0.510517	intron (NM_145657, intron 1 of 1)	835	GSX1	protein-coding	GS homeobox 1
chr13.36050077	9.98052e-05	-0.231137	promoter-TSS (NM_001204197)	748	MAB21L1	protein-coding	mab-21 like 1
chr13.87776976	9.08764e-05	0.537313	Intergenic	212802	LINC00430	ncRNA	long intergenic non-protein coding RNA 430
chr14.21191849	2.68021e-05	0.671863	Intergenic	-22196	EDDM3A	protein-coding	epididymal protein 3A
chr14.29254399	4.70128e-05	0.375655	intron (NR_135255, intron 1 of 1)	593	LINC02282	ncRNA	long intergenic non-protein coding RNA 2282
chr14.38063837	8.91864e-05	-0.181012	promoter-TSS (NM_001310135)	616	FOXA1	protein-coding	forkhead box A1
chr14.61109420	2.94841e-05	0.17894	TTS (NM_005982)	3487	SALRNA1	ncRNA	senescence associated long non-coding RNA 1
chr14.64855017	3.90209e-05	-0.145746	promoter-TSS (NM_005956)	-53	MTHFD1	protein-coding	methylenetetrahydrofolate dehydrogenase, cyclohydrolase and formyltetrahydrofolate synthetase 1
chr14.72398927	8.72455e-05	0.177765	promoter-TSS (NM_001204424)	40	RGS6	protein-coding	regulator of G protein signaling 6
chr14.76597855	1.21035e-05	-0.754732	Intergenic	-20372	GPATCH2L	protein-coding	G-patch domain containing 2 like
chr14.91083474	1.15664e-05	-0.461748	intron (NM_001010854, intron 16 of 19)	-25498	LOC101928909	ncRNA	uncharacterized LOC101928909
chr14.92999334	7.24878e-06	0.694289	intron (NM_024832, intron 1 of 9)	19210	RIN3	protein-coding	Ras and Rab interactor 3
chr14.101925054	3.04464e-05	0.232488	Intergenic	16642	LINC02314	ncRNA	long intergenic non-protein coding RNA 2314
chr14.102102862	3.21387e-05	-1.1184	Intergenic	75175	DIO3	protein-coding	iodothyronine deiodinase 3
chr14.104552665	9.07719e-05	0.41784	intron (NM_001080464, intron 1 of 15)	629	ASPG	protein-coding	asparaginase
chr14.106965079	2.16266e-05	0.506657	Intergenic	26635	LINC00221	ncRNA	long intergenic non-protein coding RNA 221
chr15.30112410	9.21799e-05	-1.42242	intron (NM_001301025, intron 2 of 28)	466	TJP1	protein-coding	tight junction protein 1
chr15.60366354	4.92416e-05	-0.348122	Intergenic	69845	FOXB1	protein-coding	forkhead box B1
chr15.68121621	4.33501e-05	0.235393	intron (NM_001365915, intron 3 of 8)	3775	SKOR1	protein-coding	SKI family transcriptional corepressor 1
chr15.68607133	1.2326e-05	-0.440583	intron (NM_001004439, intron 22 of 29)	37051	FEM1B	protein-coding	fem-1 homolog B
chr15.72462783	8.8379e-05	0.349808	intron (NM_001012642, intron 1 of 11)	27344	GRAMD2A	protein-coding	GRAM domain containing 2A
chr15.73661208	3.68341e-05	0.232579	promoter-TSS (NM_005477)	90	HCN4	protein-coding	hyperpolarization activated cyclic nucleotide gated potassium channel 4
chr15.75019070	6.10508e-05	-0.203169	Intergenic	-1202	CYP1A1	protein-coding	cytochrome P450 family 1 subfamily A member 1
chr15.79383706	4.1526e-05	0.185263	promoter-TSS (NM_002891)	-585	RASGRF1	protein-coding	Ras protein specific guanine nucleotide releasing factor 1
chr15.81587108	9.24531e-06	1.23776	intron (NM_172217, intron 12 of 18)	-2202	IL16	protein-coding	interleukin 16
chr15.89922315	8.22865e-05	-0.222693	non-coding (NR_133001, exon 3 of 7)	1043	MIR9-3HG	ncRNA	MIR9-3 host gene
chr15.99504287	1.67913e-05	0.303427	3' UTR (NM_001291858, exon 21 of 21)	44597	PGPEP1L	protein-coding	pyroglutamyl-peptidase I like
chr16.2172720	4.47776e-05	-0.331262	intron (NM_000296, intron 1 of 45)	-10399	MIR4516	ncRNA	microRNA 4516
chr16.12210750	6.54605e-05	0.111978	intron (NM_032167, intron 11 of 20)	140160	SNX29	protein-coding	sorting nexin 29
chr16.25189592	1.43183e-05	-0.406373	TTS (NM_001032391)	-29240	LCMT1-AS2	ncRNA	LCMT1 antisense RNA 2
chr16.32486855	3.72519e-05	0.337553	Intergenic	-174608	LOC105369266	ncRNA	uncharacterized LOC105369266
chr16.48542981	9.77918e-05	0.307641	Intergenic	101109	N4BP1	protein-coding	NEDD4 binding protein 1
chr16.49315696	4.95177e-05	0.281081	promoter-TSS (NM_004352)	52	CBLN1	protein-coding	cerebellin 1 precursor
chr16.52580757	1.65608e-05	0.590512	5' UTR (NM_001080430, exon 1 of 7)	297	TOX3	protein-coding	TOX high mobility group box family member 3
chr16.55365454	1.8079e-05	0.187588	TTS (NM_024335)	6984	IRX6	protein-coding	iroquois homeobox 6
chr16.56553641	3.89667e-06	-0.137194	intron (NM_031885, intron 1 of 16)	294	BBS2	protein-coding	Bardet-Biedl syndrome 2
chr16.63651497	9.70682e-05	0.395362	Intergenic	1504468	CDH11	protein-coding	cadherin 11
chr16.66554996	5.35129e-06	0.684785	intron (NR_073520, intron 5 of 8)	29028	TK2	protein-coding	thymidine kinase 2
chr16.81348626	1.39087e-05	-0.146955	promoter-TSS (NM_022041)	56	GAN	protein-coding	gigaxonin
chr16.86968730	9.22346e-05	0.115359	Intergenic	-122659	LINC02181	ncRNA	long intergenic non-protein coding RNA 2181
chr16.89266984	8.89668e-05	0.759629	promoter-TSS (NM_001366322)	-40	SLC22A31	protein-coding	solute carrier family 22 member 31
chr17.7983728	1.28556e-05	0.29216	intron (NM_001139, intron 5 of 14)	7305	ALOX12B	protein-coding	arachidonate 12-lipoxygenase, 12R type
chr17.26565959	3.46395e-05	0.414065	Intergenic	-8510	PPY2P	pseudo	pancreatic polypeptide 2, pseudogene
chr17.26851007	2.38961e-05	-0.41325	promoter-TSS (NM_003593)	49	FOXN1	protein-coding	forkhead box N1
chr17.36105447	1.44456e-05	0.140794	promoter-TSS (NM_001165923)	-398	HNF1B	protein-coding	HNF1 homeobox B
chr17.36665880	9.90738e-05	-0.202403	intron (NM_001199417, intron 23 of 23)	81173	ARHGAP23	protein-coding	Rho GTPase activating protein 23
chr17.72787939	1.67214e-05	0.742696	intron (NM_001321264, intron 6 of 9)	15302	TMEM104	protein-coding	transmembrane protein 104
chr17.73577778	2.74351e-05	0.523218	Intergenic	-6360	MYO15B	protein-coding	myosin XVB
chr17.76976357	4.17505e-05	-0.610728	promoter-TSS (NM_005567)	-353	LGALS3BP	protein-coding	galectin 3 binding protein
chr17.77810038	6.72987e-05	0.598992	intron (NM_003655, intron 3 of 4)	3200	CBX4	protein-coding	chromobox 4
chr17.79576615	6.58156e-05	-0.622497	intron (NM_001369698, intron 5 of 16)	27522	NPLOC4	protein-coding	NPL4 homolog, ubiquitin recognition factor
chr18.5868325	3.14399e-05	-0.658838	Intergenic	27627	TMEM200C	protein-coding	transmembrane protein 200C
chr18.48723610	3.49307e-08	-0.227329	exon (NM_016626, exon 1 of 2)	440	MEX3C	protein-coding	mex-3 RNA binding family member C
chr18.72244457	5.51327e-05	0.560983	intron (NM_032649, intron 8 of 11)	20613	LINC00909	ncRNA	long intergenic non-protein coding RNA 909
chr19.1284457	8.27385e-05	0.694907	Intergenic	-1414	EFNA2	protein-coding	ephrin A2
chr19.2224106	2.20404e-05	-0.744019	intron (NM_032482, intron 25 of 27)	10041	MIR1227	ncRNA	microRNA 1227
chr19.2306331	8.78515e-05	0.75697	intron (NM_001101391, intron 1 of 1)	1821	LINGO3	protein-coding	leucine rich repeat and Ig domain containing 3
chr19.5131943	5.53178e-05	1.03271	exon (NM_015015, exon 13 of 23)	162820	KDM4B	protein-coding	lysine demethylase 4B
chr19.10791718	5.42649e-05	-0.287984	exon (NM_004516, exon 10 of 18)	-20396	QTRT1	protein-coding	queuine tRNA-ribosyltransferase catalytic subunit 1
chr19.16450183	6.98499e-05	-0.748583	Intergenic	14547	KLF2	protein-coding	Kruppel like factor 2
chr19.19292494	3.39983e-05	-0.556233	TTS (NM_001145783)	10466	BORCS8	protein-coding	BLOC-1 related complex subunit 8
chr19.33685351	8.82984e-05	-0.351013	5' UTR (NM_002333, exon 1 of 7)	116	LRP3	protein-coding	LDL receptor related protein 3
chr19.41060406	8.00416e-06	-0.429358	intron (NM_025213, intron 6 of 9)	-22372	SHKBP1	protein-coding	SH3KBP1 binding protein 1
chr19.42905724	5.34777e-05	-0.137114	TTS (NM_005357)	4425	LIPE-AS1	ncRNA	LIPE antisense RNA 1
chr19.44576272	9.71504e-05	0.147711	promoter-TSS (NM_001037813)	-39	ZNF284	protein-coding	zinc finger protein 284
chr19.50394767	8.91891e-05	-0.204607	intron (NR_047577, intron 8 of 10)	3336	MIR4750	ncRNA	microRNA 4750
chr19.51830656	3.51494e-05	0.229772	intron (NM_001101372, intron 6 of 7)	14721	VSIG10L	protein-coding	V-set and immunoglobulin domain containing 10 like
chr19.56631275	1.51978e-05	-0.709124	intron (NM_001002836, intron 1 of 3)	1388	ZNF787	protein-coding	zinc finger protein 787
chr19.56989207	1.98081e-05	-0.143505	promoter-TSS (NM_022103)	-35	ZNF667-AS1	ncRNA	ZNF667 antisense RNA 1 (head to head)
chr19.57618252	8.90947e-05	0.349625	Intergenic	-13256	USP29	protein-coding	ubiquitin specific peptidase 29
chr19.58630281	9.3566e-05	-0.854525	promoter-TSS (NM_001145542)	-489	ZSCAN18	protein-coding	zinc finger and SCAN domain containing 18
chr20.19408780	1.36185e-05	0.72862	intron (NM_020689, intron 2 of 16)	-143541	LOC100130264	ncRNA	uncharacterized LOC100130264
chr20.37654696	2.58885e-05	-0.743737	intron (NM_001190809, intron 17 of 20)	63710	DHX35	protein-coding	DEAH-box helicase 35
chr20.56754820	1.3948e-05	0.116853	Intergenic	28863	C20orf85	protein-coding	chromosome 20 open reading frame 85
chr20.60930092	7.18441e-05	0.406894	intron (NR_109922, intron 1 of 2)	2027	LAMA5-AS1	ncRNA	LAMA5 antisense RNA 1
chr21.19130070	1.36541e-05	0.433964	Intergenic	34755	C21orf91-OT1	ncRNA	C21orf91 overlapping transcript 1
chr21.35734343	9.11659e-05	0.132584	Intergenic	-1979	KCNE2	protein-coding	potassium voltage-gated channel subfamily E regulatory subunit 2
chr21.46729120	9.12429e-05	-0.453082	Intergenic	21154	LINC00205	ncRNA	long intergenic non-protein coding RNA 205
chr21.47970642	5.16593e-05	0.441862	TTS (NM_206889)	54352	S100B	protein-coding	S100 calcium binding protein B
chr22.17745256	1.90391e-05	-0.318687	intron (NR_038398, intron 1 of 2)	2366	CECR3	ncRNA	cat eye syndrome chromosome region, candidate 3
chr22.28206464	4.45696e-05	0.354985	Intergenic	-8721	MN1	protein-coding	MN1 proto-oncogene, transcriptional regulator
chr22.33271314	5.95225e-05	0.327275	intron (NM_133633, intron 3 of 11)	74513	TIMP3	protein-coding	TIMP metallopeptidase inhibitor 3
chr22.46466305	2.74077e-05	-0.165144	intron (NR_148973, intron 1 of 1)	595	LOC642648	ncRNA	uncharacterized LOC642648
chr22.46519089	4.60931e-06	-1.1146	Intergenic	9524	MIRLET7B	ncRNA	microRNA let-7b

## Sheet: Table S4
Table S4. Full list of response DMCs at p-value < 1e-3.
chr.position	P-value	Beta	Annotation	Distance to TSS	Gene Name	Gene Type	Gene Description
chr1.10665	0.000168312	0.232361	Intergenic	-1203	LOC102725121	pseudo	DEAD/H-box helicase 11 pseudogene
chr1.839915	0.000310118	0.252589	Intergenic	15156	LINC02593	ncRNA	long intergenic non-protein coding RNA 2593
chr1.875281	0.000350008	0.518459	intron (NM_152486, intron 7 of 13)	14171	SAMD11	protein-coding	sterile alpha motif domain containing 11
chr1.1208174	0.000649488	-0.56612	intron (NM_058167, intron 1 of 6)	1059	UBE2J2	protein-coding	ubiquitin conjugating enzyme E2 J2
chr1.1238712	0.000761975	-0.485781	intron (NM_030649, intron 2 of 23)	1479	SNORD167	snoRNA	small nucleolar RNA, C/D box 167
chr1.2036591	0.000565409	0.474814	intron (NM_001033582, intron 1 of 14)	437	PRKCZ	protein-coding	protein kinase C zeta
chr1.2046702	0.000238316	-0.732474	intron (NM_001033582, intron 1 of 14)	10548	PRKCZ	protein-coding	protein kinase C zeta
chr1.2209968	0.00031973	-0.180951	intron (NM_003036, intron 1 of 6)	50211	SKI	protein-coding	SKI proto-oncogene
chr1.2213561	0.000831812	-0.601536	intron (NM_003036, intron 1 of 6)	53804	SKI	protein-coding	SKI proto-oncogene
chr1.2221632	4.13831e-05	-0.682703	intron (NM_003036, intron 1 of 6)	61875	SKI	protein-coding	SKI proto-oncogene
chr1.2455672	0.000717664	-0.515373	intron (NM_018216, intron 1 of 18)	2362	PANK4	protein-coding	pantothenate kinase 4
chr1.2713926	0.000904587	0.396077	intron (NM_001242672, intron 1 of 7)	3506	TTC34	protein-coding	tetratricopeptide repeat domain 34
chr1.2820606	0.00039982	0.823795	Intergenic	-103174	TTC34	protein-coding	tetratricopeptide repeat domain 34
chr1.2847798	0.000642319	-0.259489	Intergenic	-90232	ACTRT2	protein-coding	actin related protein T2
chr1.3043464	0.000128633	0.346708	intron (NM_199454, intron 1 of 16)	-1074	MIR4251	ncRNA	microRNA 4251
chr1.3098423	0.000135468	-0.686477	intron (NM_199454, intron 1 of 16)	53885	MIR4251	ncRNA	microRNA 4251
chr1.3166747	2.21058e-05	0.744627	intron (NM_199454, intron 3 of 16)	122209	MIR4251	ncRNA	microRNA 4251
chr1.3526634	0.000197145	-0.373266	intron (NM_001409, intron 1 of 36)	1437	MEGF6	protein-coding	multiple EGF like domains 6
chr1.3791358	0.000139341	0.218406	intron (NR_135150, intron 7 of 7)	17319	DFFB	protein-coding	DNA fragmentation factor subunit beta
chr1.3797633	0.000952543	0.680912	intron (NR_135150, intron 7 of 7)	19202	C1orf174	protein-coding	chromosome 1 open reading frame 174
chr1.6567239	0.000338667	0.265566	intron (NM_198681, intron 1 of 21)	-9736	PLEKHG5	protein-coding	pleckstrin homology and RhoGEF domain containing G5
chr1.6995984	0.000210738	-0.178757	intron (NM_001349609, intron 3 of 22)	150471	CAMTA1	protein-coding	calmodulin binding transcription activator 1
chr1.7763670	8.13152e-05	0.574881	intron (NM_001349613, intron 1 of 11)	-1125	CAMTA1	protein-coding	calmodulin binding transcription activator 1
chr1.8403848	0.000520888	-0.27611	exon (NM_001080397, exon 9 of 9)	25704	SLC45A1	protein-coding	solute carrier family 45 member 1
chr1.9375381	0.000488176	-0.391548	intron (NM_025106, intron 1 of 2)	22429	SPSB1	protein-coding	splA/ryanodine receptor domain and SOCS box containing 1
chr1.11000398	0.000752654	0.113349	Intergenic	26345	C1orf127	protein-coding	chromosome 1 open reading frame 127
chr1.11750560	0.000564025	0.29703	intron (NM_001127325, intron 1 of 8)	1117	MAD2L2	protein-coding	mitotic arrest deficient 2 like 2
chr1.11751415	0.000882607	-0.168491	promoter-TSS (NM_198545)	262	MAD2L2	protein-coding	mitotic arrest deficient 2 like 2
chr1.14309940	0.000106179	-0.452413	Intergenic	234031	PRDM2	protein-coding	PR/SET domain 2
chr1.16068835	0.000682729	-0.651305	promoter-TSS (NM_001013641)	-158	TMEM82	protein-coding	transmembrane protein 82
chr1.16339609	0.000789123	0.318774	TTS (NM_001349686)	5675	HSPB7	protein-coding	heat shock protein family B (small) member 7
chr1.16847708	0.000892019	-0.347252	Intergenic	-6929	RNU1-1	snRNA	RNA, U1 small nuclear 1
chr1.16871288	0.000704834	0.469923	Intergenic	-4120	MIR3675	ncRNA	microRNA 3675
chr1.16871838	0.000675086	-0.215517	Intergenic	-3570	MIR3675	ncRNA	microRNA 3675
chr1.16916603	0.000282087	0.770407	intron (NM_017940, intron 7 of 28)	23496	NBPF1	protein-coding	NBPF member 1
chr1.17198410	0.000204586	-1.6	promoter-TSS (NR_160657)	-310	LOC112267871	ncRNA	uncharacterized LOC112267871
chr1.17199324	0.000306111	0.238063	non-coding (NR_135765, exon 1 of 2).2	604	LOC112267871	ncRNA	uncharacterized LOC112267871
chr1.17305562	0.000300843	-0.509476	intron (NM_017459, intron 1 of 8)	1552	MFAP2	protein-coding	microfibril associated protein 2
chr1.17513702	0.000842418	-0.55575	Intergenic	-2581	LINC02783	ncRNA	long intergenic non-protein coding RNA 2783
chr1.18926506	0.000325187	0.291817	Intergenic	-30833	PAX7	protein-coding	paired box 7
chr1.19249831	0.000240493	0.875363	intron (NM_001136265, intron 1 of 8)	-20539	ALDH4A1	protein-coding	aldehyde dehydrogenase 4 family member A1
chr1.19403146	0.000460082	0.186561	intron (NM_020765, intron 105 of 105)	-119977	IFFO2	protein-coding	intermediate filament family orphan 2
chr1.19615209	0.000743798	-0.0952037	promoter-TSS (NM_012067)	54	AKR7A3	protein-coding	aldo-keto reductase family 7 member A3
chr1.21751208	0.000708809	-0.497895	Intergenic	-15421	NBPF3	protein-coding	NBPF member 3
chr1.21755347	0.000418799	-0.480614	Intergenic	-11282	NBPF3	protein-coding	NBPF member 3
chr1.22248880	0.00035562	-0.630996	intron (NM_005529, intron 1 of 96)	14922	HSPG2	protein-coding	heparan sulfate proteoglycan 2
chr1.22264181	0.000982148	-0.138524	promoter-TSS (NM_001291860)	-379	HSPG2	protein-coding	heparan sulfate proteoglycan 2
chr1.22890114	1.35418e-05	-0.122364	5' UTR (NM_020526, exon 1 of 17)	133	EPHA8	protein-coding	EPH receptor A8
chr1.23811582	0.000196564	-0.775606	promoter-TSS (NM_001143778)	-911	ASAP3	protein-coding	ArfGAP with SH3 domain, ankyrin repeat and PH domain 3
chr1.24646022	0.000616401	0.160997	5' UTR (NM_001195010, exon 1 of 16)	176	GRHL3	protein-coding	grainyhead like transcription factor 3
chr1.24765093	0.000682023	0.327024	intron (NM_001322862, intron 3 of 12)	22579	NIPAL3	protein-coding	NIPA like domain containing 3
chr1.24765212	7.37271e-05	0.279582	intron (NM_001322862, intron 3 of 12)	22698	NIPAL3	protein-coding	NIPA like domain containing 3
chr1.24818258	0.00092478	3.34265	Intergenic	-10575	RCAN3	protein-coding	RCAN family member 3
chr1.25228801	4.78204e-06	-0.304068	exon (NM_004350, exon 5 of 5)	17105	MIR6731	ncRNA	microRNA 6731
chr1.26146193	0.000761824	0.131605	promoter-TSS (NM_001099627)	-203	MTFR1L	protein-coding	mitochondrial fission regulator 1 like
chr1.26672999	0.000428202	-0.582995	exon (NM_001039775, exon 2 of 20)	7621	CRYBG2	protein-coding	crystallin beta-gamma domain containing 2
chr1.27902529	4.66297e-05	-0.255272	intron (NM_001029882, intron 1 of 6)	27475	AHDC1	protein-coding	AT-hook DNA binding motif containing 1
chr1.28559154	0.000430365	-0.117007	intron (NR_159454, intron 1 of 9)	385	DNAJC8	protein-coding	DnaJ heat shock protein family (Hsp40) member C8
chr1.28879453	0.000621785	-0.190002	promoter-TSS (NR_003109)	-75	TRNAU1AP	protein-coding	tRNA selenocysteine 1 associated protein 1
chr1.29457642	0.000221786	-0.435578	Intergenic	-7228	TMEM200B	protein-coding	transmembrane protein 200B
chr1.31318217	0.000602787	-0.587643	Intergenic	20719	LINC01778	ncRNA	long intergenic non-protein coding RNA 1778
chr1.32227074	0.000605493	0.508053	intron (NM_001294335, intron 1 of 32)	2576	ADGRB2	protein-coding	adhesion G protein-coupled receptor B2
chr1.32314091	0.000756756	0.133555	Intergenic	-32440	SPOCD1	protein-coding	SPOC domain containing 1
chr1.32539427	0.000795072	-0.524785	intron (NM_001319678, intron 1 of 6)	888	TMEM39B	protein-coding	transmembrane protein 39B
chr1.32705680	0.000159786	-0.249418	non-coding (NR_026850, exon 2 of 7)	1630	MTMR9LP	pseudo	myotubularin related protein 9 like, pseudogene
chr1.32713275	0.00086948	-0.359769	exon (NM_032648, exon 1 of 2)	453	FAM167B	protein-coding	family with sequence similarity 167 member B
chr1.35350990	0.000886347	-0.37329	intron (NM_001080418, intron 7 of 11)	-25641	SMIM12	protein-coding	small integral membrane protein 12
chr1.35384493	0.000450451	-1.40568	intron (NM_001080418, intron 1 of 11)	10757	DLGAP3	protein-coding	DLG associated protein 3
chr1.36235201	0.000930168	-0.0967212	intron (NM_022111, intron 1 of 24)	377	CLSPN	protein-coding	claspin
chr1.36788106	0.000695517	-0.979804	exon (NM_018166, exon 3 of 3)	1139	EVA1B	protein-coding	eva-1 homolog B
chr1.37019552	0.000563705	-0.213953	Intergenic	-70638	CSF3R	protein-coding	colony stimulating factor 3 receptor
chr1.37500106	0.000310291	0.153371	promoter-TSS (NM_000831)	9	GRIK3	protein-coding	glutamate ionotropic receptor kainate type subunit 3
chr1.38102157	0.000233377	0.655372	Intergenic	-1594	RSPO1	protein-coding	R-spondin 1
chr1.38230271	0.000395142	-0.24659	intron (NM_001099439, intron 1 of 16)	520	EPHA10	protein-coding	EPH receptor A10
chr1.38645245	0.000205176	0.307474	Intergenic	35193	LINC01343	ncRNA	long intergenic non-protein coding RNA 1343
chr1.39338949	0.000513314	0.522113	promoter-TSS (NR_037632)	70	MYCBP	protein-coding	MYC binding protein
chr1.39975835	0.000504382	0.969413	intron (NM_181809, intron 1 of 6)	-4702	OXCT2P1	pseudo	3-oxoacid CoA-transferase 2 pseudogene 1
chr1.40075576	0.000491406	-0.251139	Intergenic	29738	HEYL	protein-coding	hes related family bHLH transcription factor with YRPW motif like
chr1.41418047	0.000426422	-0.611404	Intergenic	-27320	CTPS1	protein-coding	CTP synthase 1
chr1.42128023	0.000125199	0.115396	intron (NM_001127714, intron 1 of 7)	-177670	EDN2	protein-coding	endothelin 2
chr1.43147915	9.43094e-05	0.117961	promoter-TSS (NR_132737)	-173	YBX1	protein-coding	Y-box binding protein 1
chr1.43428609	0.000941394	-0.679281	intron (NR_033967, intron 1 of 3)	3890	SLC2A1-AS1	ncRNA	SLC2A1 antisense RNA 1
chr1.44873899	6.40191e-05	-0.181094	intron (NM_018150, intron 1 of 14)	2973	RNF220	protein-coding	ring finger protein 220
chr1.44878685	0.000817653	1.18404	intron (NM_001319956, intron 2 of 14)	7759	RNF220	protein-coding	ring finger protein 220
chr1.45274218	0.00078661	0.623221	promoter-TSS (NM_001136537)	65	BTBD19	protein-coding	BTB domain containing 19
chr1.45292324	0.000304061	-0.414062	exon (NM_003738, exon 18 of 22)	16291	PTCH2	protein-coding	patched 2
chr1.46089017	4.80812e-05	-0.484597	exon (NM_001190182, exon 3 of 13)	708	CCDC17	protein-coding	coiled-coil domain containing 17
chr1.46509395	0.000877182	-0.262155	exon (NM_001303429, exon 9 of 9)	86949	PIK3R3	protein-coding	phosphoinositide-3-kinase regulatory subunit 3
chr1.46951360	0.000636729	-0.213368	Intergenic	-4147	DMBX1	protein-coding	diencephalon/mesencephalon homeobox 1
chr1.47697798	0.000850821	0.22756	promoter-TSS (NM_001290405)	98	TAL1	protein-coding	TAL bHLH transcription factor 1, erythroid differentiation factor
chr1.47899662	0.000181714	0.209894	non-coding (NR_026878, exon 1 of 1)	650	FOXD2-AS1	ncRNA	FOXD2 adjacent opposite strand RNA 1
chr1.50834156	3.76469e-06	0.153745	Intergenic	54958	DMRTA2	protein-coding	DMRT like family A2
chr1.50884333	0.000646662	-0.412312	3' UTR (NM_032110, exon 3 of 3)	4781	DMRTA2	protein-coding	DMRT like family A2
chr1.50884437	0.000257626	-0.131557	exon (NM_032110, exon 3 of 3)	4677	DMRTA2	protein-coding	DMRT like family A2
chr1.51796181	0.000493553	-0.109277	promoter-TSS (NM_001297663)	52	TTC39A	protein-coding	tetratricopeptide repeat domain 39A
chr1.51796342	5.71357e-05	-0.185933	promoter-TSS (NM_001297663)	-107	TTC39A	protein-coding	tetratricopeptide repeat domain 39A
chr1.53309770	0.000544478	-0.682738	intron (NM_001004339, intron 1 of 13)	1339	ZYG11A	protein-coding	zyg-11 family member A, cell cycle regulator
chr1.53386655	0.000611011	1.07765	intron (NM_001319958, intron 1 of 9)	756	ECHDC2	protein-coding	enoyl-CoA hydratase domain containing 2
chr1.54303780	0.000703459	0.160052	intron (NM_001168551, intron 1 of 17)	188	NDC1	protein-coding	NDC1 transmembrane nucleoporin
chr1.54470065	0.000741146	0.261638	Intergenic	13793	LDLRAD1	protein-coding	low density lipoprotein receptor class A domain containing 1
chr1.54665453	0.00061518	-0.131557	promoter-TSS (NM_016491)	249	CYB5RL	protein-coding	cytochrome b5 reductase like
chr1.54723715	0.000118622	-0.258572	intron (NM_001009955, intron 5 of 16)	21600	SSBP3-AS1	ncRNA	SSBP3 antisense RNA 1
chr1.54746538	0.000653287	-0.429225	intron (NM_145716, intron 5 of 17)	44423	SSBP3-AS1	ncRNA	SSBP3 antisense RNA 1
chr1.55181458	0.000225619	-0.135345	promoter-TSS (NM_004623)	-36	TTC4	protein-coding	tetratricopeptide repeat domain 4
chr1.55247281	0.000173365	-0.594324	exon (NM_001114108, exon 7 of 7)	-17086	PARS2	protein-coding	prolyl-tRNA synthetase 2, mitochondrial
chr1.55464045	0.000305365	0.315666	promoter-TSS (NM_057176)	-560	BSND	protein-coding	barttin CLCNK type accessory beta subunit
chr1.57888110	0.000578897	-0.15406	intron (NM_021080, intron 3 of 16)	673	DAB1	protein-coding	DAB adaptor protein 1
chr1.59377612	0.000624865	0.266636	Intergenic	-108535	LINC01358	ncRNA	long intergenic non-protein coding RNA 1358
chr1.60197109	0.000175526	0.857693	intron (NM_001244714, intron 12 of 13)	1858	MIR4711	ncRNA	microRNA 4711
chr1.60435376	0.000191995	-0.499497	Intergenic	-42907	CYP2J2	protein-coding	cytochrome P450 family 2 subfamily J member 2
chr1.62787972	0.000552073	0.611821	Intergenic	-2868	KANK4	protein-coding	KN motif and ankyrin repeat domains 4
chr1.65533826	0.000182903	-0.155731	promoter-TSS (NM_001321852)	-398	JAK1	protein-coding	Janus kinase 1
chr1.65614437	0.000420182	0.223962	promoter-TSS (NM_001330616)	-239	AK4	protein-coding	adenylate kinase 4
chr1.66826008	2.94886e-05	0.709581	intron (NM_001297441, intron 8 of 15)	5791	PDE4B	protein-coding	phosphodiesterase 4B
chr1.78355122	0.000127905	-1.438	intron (NR_103535, intron 1 of 2)	101	NEXN-AS1	ncRNA	NEXN antisense RNA 1
chr1.85462593	2.26406e-05	0.216919	5' UTR (NM_001330647, exon 1 of 15)	202	MCOLN2	protein-coding	mucolipin 2
chr1.86048521	0.000182492	0.479695	exon (NM_001554, exon 5 of 5)	2078	CCN1	protein-coding	cellular communication network factor 1
chr1.87598059	2.10869e-05	0.248759	intron (NR_026986, intron 1 of 2)	451	LINC01140	ncRNA	long intergenic non-protein coding RNA 1140
chr1.91176608	8.59213e-05	-0.154334	TTS (NM_020063)	6250	BARHL2	protein-coding	BarH like homeobox 2
chr1.91183769	4.63054e-05	-0.365056	promoter-TSS (NM_020063)	-911	BARHL2	protein-coding	BarH like homeobox 2
chr1.91194503	0.00075734	-0.362982	Intergenic	-11645	BARHL2	protein-coding	BarH like homeobox 2
chr1.92001060	0.00037623	-0.200055	Intergenic	34396	CDC7	protein-coding	cell division cycle 7
chr1.93297367	0.000814079	-0.97303	promoter-TSS (NR_146333)	-175	RPL5	protein-coding	ribosomal protein L5
chr1.93298581	0.000723455	0.129577	exon (NM_001252273, exon 5 of 5)	985	RPL5	protein-coding	ribosomal protein L5
chr1.94947186	9.82389e-05	0.161833	intron (NM_002858, intron 9 of 22)	60128	F3	protein-coding	coagulation factor III, tissue factor
chr1.101705035	0.000123333	0.479364	exon (NM_001400, exon 2 of 2)	2731	S1PR1	protein-coding	sphingosine-1-phosphate receptor 1
chr1.109791946	0.000607732	0.333305	promoter-TSS (NM_001408)	-214	CELSR2	protein-coding	cadherin EGF LAG seven-pass G-type receptor 2
chr1.109932583	0.000551261	-0.789729	intron (NM_002959, intron 1 of 19)	3395	SORT1	protein-coding	sortilin 1
chr1.111025819	0.000378853	-0.454867	intron (NR_003599, intron 2 of 8)	2432	CYMP	pseudo	chymosin pseudogene
chr1.111323903	6.61509e-05	0.34321	Intergenic	-89917	CD53	protein-coding	CD53 molecule
chr1.113218535	0.000175086	-0.930474	intron (NM_001130079, intron 2 of 20)	1176	MOV10	protein-coding	Mov10 RISC complex RNA helicase
chr1.114354546	0.000857768	-0.347678	promoter-TSS (NR_125965)	551	RSBN1	protein-coding	round spermatid basic protein 1
chr1.116381507	0.000108318	0.145216	intron (NM_001111061, intron 1 of 1)	1816	NHLH2	protein-coding	nescient helix-loop-helix 2
chr1.117142678	0.000362689	0.269353	exon (NM_001007237, exon 7 of 11)	-28964	CD58	protein-coding	CD58 molecule
chr1.118156052	0.000794782	0.534597	intron (NM_017709, intron 1 of 1)	7383	TENT5C	protein-coding	terminal nucleotidyltransferase 5C
chr1.119721774	0.000628302	-0.211737	intron (NR_125975, intron 4 of 6)	-38480	WARS2	protein-coding	tryptophanyl tRNA synthetase 2, mitochondrial
chr1.120279853	0.000390435	-0.905805	exon (NM_006623, exon 8 of 12)	25297	PHGDH	protein-coding	phosphoglycerate dehydrogenase
chr1.120905109	0.000870267	0.247324	promoter-TSS (NR_027337)	451	HIST2H3DP1	pseudo	histone cluster 2 H3 family member d pseudogene 1
chr1.143467535	0.000877914	0.33617	Intergenic	179641	RNVU1-1	snRNA	RNA, variant U1 small nuclear 1
chr1.145611481	0.000487624	0.0980519	promoter-TSS (NM_001303456)	464	RNF115	protein-coding	ring finger protein 115
chr1.146550003	0.000841819	-0.369372	intron (NM_001351365, intron 73 of 94)	6299	RNVU1-8	snRNA	RNA, variant U1 small nuclear 8
chr1.147997444	0.000789792	-0.303768	intron (NR_148945, intron 1 of 1)	3299	RNVU1-19	snRNA	RNA, variant U1 small nuclear 19
chr1.148003408	0.000121132	-0.827056	3' UTR (NM_001351372, exon 30 of 30)	9263	RNVU1-19	snRNA	RNA, variant U1 small nuclear 19
chr1.148245129	9.75533e-05	0.790914	intron (NM_001351372, intron 19 of 29)	3665	RNVU1-14	snRNA	RNA, variant U1 small nuclear 14
chr1.148855163	0.000114703	0.590828	intron (NR_104217, intron 2 of 17).2	-9493	LOC105371215	ncRNA	uncharacterized LOC105371215
chr1.149671954	9.5583e-06	0.281584	intron (NR_156691, intron 4 of 5)	47407	LOC101929798	pseudo	phosphodiesterase 4D interacting protein pseudogene
chr1.150487609	0.000787102	0.24013	promoter-TSS (NR_051960)	-623	FALEC	ncRNA	focally amplified long non-coding RNA in epithelial cancer
chr1.150532312	0.000651357	-0.506163	exon (NM_001288607, exon 19 of 20)	7908	MIR4257	ncRNA	microRNA 4257
chr1.150532375	7.49268e-07	-0.395273	TTS (NR_104133)	7971	MIR4257	ncRNA	microRNA 4257
chr1.151881779	0.000419626	0.117787	intron (NM_053055, intron 1 of 5)	207	THEM4	protein-coding	thioesterase superfamily member 4
chr1.152081986	0.000704048	0.407439	exon (NM_007113, exon 3 of 3)	5943	TCHH	protein-coding	trichohyalin
chr1.153234078	8.11197e-06	-0.142854	exon (NM_000427, exon 2 of 2)	1916	LOR	protein-coding	loricrin
chr1.153479501	2.07083e-05	-0.409783	Intergenic	28965	S100A6	protein-coding	S100 calcium binding protein A6
chr1.153747514	0.000284757	-0.767408	promoter-TSS (NM_024330)	-368	SLC27A3	protein-coding	solute carrier family 27 member 3
chr1.154296692	0.000304068	-0.287273	intron (NM_080429, intron 5 of 5)	-1308	ATP8B2	protein-coding	ATPase phospholipid transporting 8B2
chr1.154475062	0.000616381	0.369108	promoter-TSS (NM_001010846)	-175	SHE	protein-coding	Src homology 2 domain containing E
chr1.155290057	0.000644071	0.972839	promoter-TSS (NM_001105203)	-627	RUSC1	protein-coding	RUN and SH3 domain containing 1
chr1.155403334	0.000283655	-0.201086	non-coding (NR_034180, exon 1 of 1)	364	POU5F1P4	pseudo	POU class 5 homeobox 1 pseudogene 4
chr1.156406334	0.000262285	0.342315	Intergenic	-6995	C1orf61	protein-coding	chromosome 1 open reading frame 61
chr1.156710432	4.1967e-05	0.127808	intron (NM_024540, intron 1 of 5)	447	MRPL24	protein-coding	mitochondrial ribosomal protein L24
chr1.157044106	0.000847348	0.19217	Intergenic	25493	ETV3L	protein-coding	ETS variant 3 like
chr1.157120874	8.57565e-05	0.416037	Intergenic	-12492	ETV3	protein-coding	ETS variant 3
chr1.157347295	4.2573e-05	0.216769	Intergenic	175009	FCRL5	protein-coding	Fc receptor like 5
chr1.160766925	0.000335957	0.465663	intron (NM_001033667, intron 1 of 2)	962	LY9	protein-coding	lymphocyte antigen 9
chr1.161275561	0.000686027	0.194194	exon (NM_001315491, exon 6 of 6)	4196	MPZ	protein-coding	myelin protein zero
chr1.161581752	0.000157897	0.288221	Intergenic	5904	HSPA7	pseudo	heat shock protein family A (Hsp70) member 7
chr1.162039851	0.000906663	0.320994	5' UTR (NM_014697, exon 1 of 10)	371	NOS1AP	protein-coding	nitric oxide synthase 1 adaptor protein
chr1.164546237	0.000770595	0.461975	intron (NM_001204963, intron 2 of 8)	17279	PBX1	protein-coding	PBX homeobox 1
chr1.167585990	0.000314033	-1.47383	Intergenic	-13439	RCSD1	protein-coding	RCSD domain containing 1
chr1.169306631	0.000759513	-0.157503	intron (NM_013330, intron 1 of 11)	30403	NME7	protein-coding	NME/NM23 family member 7
chr1.169631737	1.96851e-05	0.528989	Intergenic	-32376	SELP	protein-coding	selectin P
chr1.172113756	0.000111889	-0.259335	promoter-TSS (NR_029618)	27	MIR199A2	ncRNA	microRNA 199a-2
chr1.173854843	0.000470548	0.438785	exon (NM_001122770, exon 5 of 5)	-16824	GAS5	ncRNA	growth arrest specific 5
chr1.173854852	8.62224e-05	0.423514	exon (NM_001122770, exon 5 of 5)	-16833	GAS5	ncRNA	growth arrest specific 5
chr1.175289742	0.000516868	1.17627	3' UTR (NM_003285, exon 23 of 23)	-127620	KIAA0040	protein-coding	KIAA0040
chr1.175712007	0.000258593	0.516585	intron (NM_001328635, intron 1 of 22)	723	TNR	protein-coding	tenascin R
chr1.177486606	0.000647903	-0.38046	Intergenic	165885	LINC01645	ncRNA	long intergenic non-protein coding RNA 1645
chr1.177938962	0.00060141	0.299363	promoter-TSS (NM_033127)	94	SEC16B	protein-coding	SEC16 homolog B, endoplasmic reticulum export factor
chr1.178908660	0.000197664	1.26475	Intergenic	-68449	ANGPTL1	protein-coding	angiopoietin like 1
chr1.179544592	0.000911773	-0.564364	intron (NM_014625, intron 1 of 7)	490	NPHS2	protein-coding	NPHS2 stomatin family member, podocin
chr1.179555585	0.000946976	0.169189	Intergenic	-5162	TDRD5	protein-coding	tudor domain containing 5
chr1.179806071	0.000882027	-0.173712	Intergenic	31903	TOR1AIP2	protein-coding	torsin 1A interacting protein 2
chr1.180143319	0.00031443	0.195602	intron (NM_001004128, intron 2 of 12)	19316	QSOX1	protein-coding	quiescin sulfhydryl oxidase 1
chr1.182115651	0.000677293	0.338179	Intergenic	-84805	ZNF648	protein-coding	zinc finger protein 648
chr1.182140178	0.000120727	-0.710908	Intergenic	-109332	ZNF648	protein-coding	zinc finger protein 648
chr1.183129211	0.000504797	-0.311517	Intergenic	-18807	LAMC1-AS1	ncRNA	LAMC1 antisense RNA 1
chr1.196578117	0.000780508	0.296228	promoter-TSS (NM_198503)	-548	KCNT2	protein-coding	potassium sodium-activated channel subfamily T member 2
chr1.197169279	0.000196631	0.514791	exon (NM_194314, exon 1 of 10)	392	ZBTB41	protein-coding	zinc finger and BTB domain containing 41
chr1.201123109	0.000100781	0.295752	non-coding (NR_109921, exon 1 of 5)	492	TMEM9	protein-coding	transmembrane protein 9
chr1.201522738	0.000513043	-0.472731	Intergenic	33707	RPS10P7	pseudo	ribosomal protein S10 pseudogene 7
chr1.202937102	0.000274129	0.443042	promoter-TSS (NM_016243)	-718	CYB5R1	protein-coding	cytochrome b5 reductase 1
chr1.203377676	0.000747769	-0.292473	Intergenic	-57427	FMOD	protein-coding	fibromodulin
chr1.204176597	0.000360278	0.348498	intron (NM_198447, intron 1 of 4)	6518	GOLT1A	protein-coding	golgi transport 1A
chr1.204796491	0.000989178	-1.16222	Intergenic	-1288	NFASC	protein-coding	neurofascin
chr1.207598355	0.00048795	0.49725	Intergenic	-29289	CR2	protein-coding	complement C3d receptor 2
chr1.209743089	0.000814179	-0.158583	Intergenic	-13969	CAMK1G	protein-coding	calcium/calmodulin dependent protein kinase IG
chr1.209849198	0.000974863	0.187454	promoter-TSS (NR_134511)	442	G0S2	protein-coding	G0/G1 switch 2
chr1.212062814	0.000124945	-0.651156	Intergenic	58512	LPGAT1-AS1	ncRNA	LPGAT1 antisense RNA 1
chr1.212626396	0.000453173	0.561968	Intergenic	20135	NENF	protein-coding	neudesin neurotrophic factor
chr1.214628448	0.000999169	-0.357108	intron (NM_005401, intron 2 of 18)	96496	PTPN14	protein-coding	protein tyrosine phosphatase non-receptor type 14
chr1.214724440	0.000467039	-0.157707	intron (NM_005401, intron 1 of 18)	504	PTPN14	protein-coding	protein tyrosine phosphatase non-receptor type 14
chr1.214779023	0.000845028	-0.189761	intron (NM_016343, intron 1 of 19)	2486	CENPF	protein-coding	centromere protein F
chr1.214779371	0.000153509	-0.201596	intron (NM_016343, intron 1 of 19)	2834	CENPF	protein-coding	centromere protein F
chr1.215741118	4.93669e-05	0.229433	intron (NM_016121, intron 1 of 17)	472	KCTD3	protein-coding	potassium channel tetramerization domain containing 3
chr1.216774501	0.000498105	-0.114617	intron (NM_001243505, intron 3 of 6)	122269	ESRRG	protein-coding	estrogen related receptor gamma
chr1.220863869	0.000354137	0.309186	exon (NM_024709, exon 1 of 2)	165	C1orf115	protein-coding	chromosome 1 open reading frame 115
chr1.222638281	0.000758318	0.598716	Intergenic	83164	HHIPL2	protein-coding	HHIP like 2
chr1.223403559	0.000259796	-0.584896	intron (NM_017982, intron 5 of 8)	-86970	TLR5	protein-coding	toll like receptor 5
chr1.224371530	0.000934708	0.0962431	5' UTR (NM_001321542, exon 1 of 3)	149	DEGS1	protein-coding	delta 4-desaturase, sphingolipid 1
chr1.224528854	0.000201902	-0.426193	Intergenic	-10964	NVL	protein-coding	nuclear VCP like
chr1.224686801	0.000800597	-0.593683	intron (NM_001322302, intron 2 of 6)	64251	CNIH3	protein-coding	cornichon family AMPA receptor auxiliary protein 3
chr1.224804032	7.75039e-05	-0.147116	promoter-TSS (NM_152495)	14	CNIH3	protein-coding	cornichon family AMPA receptor auxiliary protein 3
chr1.225117780	0.000375159	0.115174	intron (NM_001145154, intron 1 of 10)	404	DNAH14	protein-coding	dynein axonemal heavy chain 14
chr1.226150385	6.97227e-05	0.164338	Intergenic	-21194	LEFTY2	protein-coding	left-right determination factor 2
chr1.226253489	0.000120753	0.520344	non-coding (NR_002315, exon 3 of 4)	3062	H3F3AP4	pseudo	H3 histone, family 3A, pseudogene 4
chr1.226314926	0.00016476	0.221912	Intergenic	-20777	ACBD3-AS1	ncRNA	ACBD3 antisense RNA 1
chr1.226870623	9.33362e-05	0.564583	intron (NM_002221, intron 2 of 7)	-7855	ITPKB-IT1	ncRNA	ITPKB intronic transcript 1
chr1.227916465	0.000328057	-0.126626	non-coding (NR_136654, exon 1 of 4)	247	SNAP47	protein-coding	synaptosome associated protein 47
chr1.228403422	0.000427886	0.235899	exon (NM_052843, exon 6 of 81)	-2058	OBSCN-AS1	ncRNA	OBSCN antisense RNA 1
chr1.230001589	3.67733e-05	-0.457117	Intergenic	19975	LINC01682	ncRNA	long intergenic non-protein coding RNA 1682
chr1.230412680	0.000319	-0.411565	intron (NM_004481, intron 15 of 15)	149397	PGBD5	protein-coding	piggyBac transposable element derived 5
chr1.230827339	0.000871732	0.21409	intron (NM_007357, intron 17 of 17)	22528	AGT	protein-coding	angiotensinogen
chr1.234912704	0.000425821	0.371203	Intergenic	-16902	PP2672	ncRNA	uncharacterized LOC100130249
chr1.235043591	0.000684935	0.310732	Intergenic	56154	LOC101927851	ncRNA	uncharacterized LOC101927851
chr1.235147403	4.8368e-05	-0.215717	Intergenic	-47658	LOC101927851	ncRNA	uncharacterized LOC101927851
chr1.235495317	0.000198874	0.951508	intron (NR_036605, intron 1 of 2)	3433	GGPS1	protein-coding	geranylgeranyl diphosphate synthase 1
chr1.237167465	0.000651758	0.260087	TTS (NM_001276687)	275	MT1HL1	protein-coding	metallothionein 1H like 1
chr1.240161447	0.000452967	0.106067	Intergenic	-9376	RPS7P5	pseudo	ribosomal protein S7 pseudogene 5
chr1.240256942	0.00039939	0.359786	exon (NM_020066, exon 1 of 18)	1760	FMN2	protein-coding	formin 2
chr1.241587731	0.000216645	-0.154747	Intergenic	-67202	RGS7	protein-coding	regulator of G protein signaling 7
chr1.243584906	0.000304934	0.755879	intron (NM_001350249, intron 15 of 17)	75429	MIR4677	ncRNA	microRNA 4677
chr1.245320143	0.000850166	0.19924	intron (NM_018012, intron 2 of 14)	1857	KIF26B	protein-coding	kinesin family member 26B
chr1.245676024	0.00088681	0.425681	intron (NM_018012, intron 4 of 14)	-278206	KIF26B-AS1	ncRNA	KIF26B antisense RNA 1
chr1.245710401	0.00054315	-0.632266	intron (NM_018012, intron 5 of 14)	-312583	KIF26B-AS1	ncRNA	KIF26B antisense RNA 1
chr1.245762748	3.87e-05	-0.616656	intron (NM_018012, intron 5 of 14)	-364930	KIF26B-AS1	ncRNA	KIF26B antisense RNA 1
chr1.247241167	1.00802e-05	-0.993925	intron (NM_033213, intron 1 of 3)	945	ZNF670	protein-coding	zinc finger protein 670
chr2.455324	0.000416223	0.49518	Intergenic	37330	LINC01874	ncRNA	long intergenic non-protein coding RNA 1874
chr2.503147	0.000724339	-0.187197	Intergenic	-10493	LINC01874	ncRNA	long intergenic non-protein coding RNA 1874
chr2.558749	5.27229e-05	0.503436	intron (NR_136168, intron 1 of 2)	549	LOC105373352	ncRNA	uncharacterized LOC105373352
chr2.1159090	0.000455353	0.242386	intron (NM_018968, intron 6 of 16)	-212013	SNTG2-AS1	ncRNA	SNTG2 antisense RNA 1
chr2.1568935	0.000703927	-0.283544	Intergenic	150756	TPO	protein-coding	thyroid peroxidase
chr2.1652572	0.000177054	-0.248945	exon (NM_012293, exon 17 of 23)	95714	PXDN	protein-coding	peroxidasin
chr2.2617220	0.000126703	0.279029	Intergenic	-282174	MYT1L	protein-coding	myelin transcription factor 1 like
chr2.3152539	0.000668793	-0.313372	Intergenic	-22742	LINC01250	ncRNA	long intergenic non-protein coding RNA 1250
chr2.3245876	0.000283252	0.244825	intron (NM_001330531, intron 3 of 7)	-116079	LINC01250	ncRNA	long intergenic non-protein coding RNA 1250
chr2.3287924	0.0003219	0.190961	intron (NM_001330530, intron 3 of 9)	93664	EIPR1	protein-coding	EARP complex and GARP complex interacting protein 1
chr2.3484532	0.000355897	0.649571	Intergenic	36985	ADI1	protein-coding	acireductone dioxygenase 1
chr2.3486215	0.000769691	0.338406	Intergenic	35302	ADI1	protein-coding	acireductone dioxygenase 1
chr2.3486221	0.000256512	0.356045	Intergenic	35296	ADI1	protein-coding	acireductone dioxygenase 1
chr2.3599919	8.83526e-05	-0.372281	intron (NR_148533, intron 2 of 7)	6003	RNASEH1	protein-coding	ribonuclease H1
chr2.3633552	0.000585771	-0.529451	Intergenic	-8869	COLEC11	protein-coding	collectin subfamily member 11
chr2.3654534	0.000586538	-0.498319	intron (NM_001255989, intron 1 of 3)	893	COLEC11	protein-coding	collectin subfamily member 11
chr2.5506289	0.000201416	-0.742994	Intergenic	324960	LINC01248	ncRNA	long intergenic non-protein coding RNA 1248
chr2.5813374	5.75754e-05	0.659622	intron (NR_110580, intron 2 of 4)	17875	LINC01248	ncRNA	long intergenic non-protein coding RNA 1248
chr2.6378519	0.000716569	-0.277736	Intergenic	137034	LINC01247	ncRNA	long intergenic non-protein coding RNA 1247
chr2.7127167	0.000543712	0.530443	intron (NM_001349186, intron 2 of 7)	53953	RNF144A	protein-coding	ring finger protein 144A
chr2.7133772	0.000217899	0.25051	intron (NM_001349186, intron 2 of 7)	60558	RNF144A	protein-coding	ring finger protein 144A
chr2.7663782	0.000753866	-0.839334	Intergenic	102391	LOC100506274	ncRNA	uncharacterized LOC100506274
chr2.7889229	0.000961034	-0.41166	Intergenic	150556	LOC101929551	ncRNA	uncharacterized LOC101929551
chr2.8817803	1.44647e-05	0.520322	intron (NR_110154, intron 1 of 3)	4187	ID2-AS1	ncRNA	ID2 antisense RNA 1
chr2.9908704	7.39107e-05	-0.410685	Intergenic	-74866	TAF1B	protein-coding	TATA-box binding protein associated factor, RNA polymerase I subunit B
chr2.10590293	0.000846851	-0.755329	non-coding (NR_110597, exon 2 of 5)	440	ODC1-DT	ncRNA	ODC1 divergent transcript
chr2.11273694	0.000347675	-0.603641	exon (NM_182500, exon 1 of 4)	441
chr2.11273701	0.000202675	-0.595481	exon (NM_182500, exon 1 of 4)	448
chr2.12965003	0.00076707	-0.301302	Intergenic	87511	MIR3125	ncRNA	microRNA 3125
chr2.12965005	0.000692807	-0.292489	Intergenic	87513	MIR3125	ncRNA	microRNA 3125
chr2.16618630	0.000525404	-0.559201	Intergenic	228471	FAM49A	protein-coding	family with sequence similarity 49 member A
chr2.16847913	0.000826923	-0.743831	promoter-TSS (NM_030797)	-812	FAM49A	protein-coding	family with sequence similarity 49 member A
chr2.18059161	0.000395275	-0.131576	promoter-TSS (NM_002252)	48	KCNS3	protein-coding	potassium voltage-gated channel modifier subfamily S member 3
chr2.19557899	0.000734013	-0.303759	intron (NM_145260, intron 1 of 2)	484	OSR1	protein-coding	odd-skipped related transcription factor 1
chr2.20726575	0.000243469	0.651972	Intergenic	-25292	LOC107985856	ncRNA	uncharacterized LOC107985856
chr2.20869938	0.000877387	0.428372	intron (NM_182828, intron 1 of 1)	3035	GDF7	protein-coding	growth differentiation factor 7
chr2.23613246	0.000670645	-0.595148	intron (NM_052920, intron 1 of 13)	5197	KLHL29	protein-coding	kelch like family member 29
chr2.24715734	0.000729609	0.534038	intron (NM_001362952, intron 1 of 23)	989	NCOA1	protein-coding	nuclear receptor coactivator 1
chr2.25141832	0.000177554	-0.351206	exon (NM_004036, exon 2 of 22)	1273	ADCY3	protein-coding	adenylate cyclase 3
chr2.25384673	0.000118823	-0.62381	intron (NM_001035256, intron 3 of 3)	6775	POMC	protein-coding	proopiomelanocortin
chr2.25474327	9.58843e-05	-0.377824	intron (NM_153759, intron 1 of 18)	672	DNMT3A	protein-coding	DNA methyltransferase 3 alpha
chr2.26136480	0.000491546	-1.44461	Intergenic	-35125	ASXL2	protein-coding	ASXL transcriptional regulator 2
chr2.26569647	0.000511202	0.141278	promoter-TSS (NR_135916)	9	ADGRF3	protein-coding	adhesion G protein-coupled receptor F3
chr2.28053971	0.000760013	0.555142	intron (NM_022128, intron 6 of 7)	-57604	BABAM2	protein-coding	BRISC and BRCA1 A complex member 2
chr2.28695774	0.000143624	0.325657	Intergenic	-23152	PLB1	protein-coding	phospholipase B1
chr2.28718481	0.000839883	-0.627784	promoter-TSS (NM_001170585)	-445	PLB1	protein-coding	phospholipase B1
chr2.29338865	0.00083925	0.113993	intron (NM_024692, intron 1 of 15)	585	CLIP4	protein-coding	CAP-Gly domain containing linker protein family member 4
chr2.30143060	4.75756e-05	0.162973	exon (NM_004304, exon 1 of 29)	1391	ALK	protein-coding	ALK receptor tyrosine kinase
chr2.30143513	0.000925163	-0.166329	exon (NM_004304, exon 1 of 29)	938	ALK	protein-coding	ALK receptor tyrosine kinase
chr2.31444682	0.000341031	2.1231	intron (NM_001321270, intron 2 of 21)	-4302	CAPN14	protein-coding	calpain 14
chr2.34128947	0.000179702	-0.32622	intron (NR_126403, intron 2 of 5)	-163345	LINC01318	ncRNA	long intergenic non-protein coding RNA 1318
chr2.36467484	0.000576687	-0.576551	Intergenic	115228	CRIM1-DT	ncRNA	CRIM1 divergent transcript
chr2.37551462	0.000328379	0.109587	Intergenic	-7236	PRKD3	protein-coding	protein kinase D3
chr2.37571832	0.000600373	0.128166	promoter-TSS (NM_012413)	60	QPCT	protein-coding	glutaminyl-peptide cyclotransferase
chr2.42720059	7.81264e-05	0.417423	exon (NM_172344, exon 1 of 2)	1062	KCNG3	protein-coding	potassium voltage-gated channel modifier subfamily G member 3
chr2.43038072	0.000586971	-0.148047	Intergenic	-18350	HAAO	protein-coding	3-hydroxyanthranilate 3,4-dioxygenase
chr2.44058806	0.000871096	-0.513302	intron (NM_022436, intron 4 of 12)	7171	ABCG5	protein-coding	ATP binding cassette subfamily G member 5
chr2.45176492	0.000213142	-1.26307	Intergenic	-7476	SIX3-AS1	ncRNA	SIX3 antisense RNA 1
chr2.45926674	0.000226239	-0.629865	intron (NM_005400, intron 1 of 14)	47861	PRKCE	protein-coding	protein kinase C epsilon
chr2.47063789	0.000843494	-0.294377	intron (NR_024452, intron 1 of 2)	8787	LINC01119	ncRNA	long intergenic non-protein coding RNA 1119
chr2.47572358	0.00045741	-0.198147	promoter-TSS (NR_110208)	-146	EPCAM-DT	ncRNA	EPCAM divergent transcript
chr2.47631066	0.000991874	0.110682	intron (NM_001258281, intron 2 of 16)	861	MSH2	protein-coding	mutS homolog 2
chr2.47995288	0.000170255	-0.455653	Intergenic	-14932	MSH6	protein-coding	mutS homolog 6
chr2.54724296	0.000105313	1.77122	intron (NM_003128, intron 1 of 35)	-32062	RPL23AP32	pseudo	ribosomal protein L23a pseudogene 32
chr2.54798595	0.000431312	0.47108	intron (NM_178313, intron 1 of 30)	13065	SPTBN1	protein-coding	spectrin beta, non-erythrocytic 1
chr2.55260717	0.000950589	-0.547452	intron (NM_001321904, intron 2 of 9)	13744	RTN4	protein-coding	reticulon 4
chr2.61991893	0.00029503	0.377692	Intergenic	89301	FAM161A	protein-coding	FAM161 centrosomal protein A
chr2.62081586	0.000320797	-0.121696	promoter-TSS (NM_001201543)	-392	FAM161A	protein-coding	FAM161 centrosomal protein A
chr2.62684617	0.000122724	0.328099	Intergenic	48712	TMEM17	protein-coding	transmembrane protein 17
chr2.65166948	0.000217747	0.436638	Intergenic	-7368	LINC02245	ncRNA	long intergenic non-protein coding RNA 2245
chr2.65414611	0.000980888	0.0972588	Intergenic	-40217	ACTR2	protein-coding	actin related protein 2
chr2.66809060	0.000249851	0.234398	intron (NR_110156, intron 1 of 5)	7899	LINC01798	ncRNA	long intergenic non-protein coding RNA 1798
chr2.70700725	0.000872384	-0.659102	intron (NR_046798, intron 1 of 2)	8046	TGFA-IT1	ncRNA	TGFA intronic transcript 1
chr2.71017921	0.00076539	-0.506328	promoter-TSS (NM_001004311)	-147	FIGLA	protein-coding	folliculogenesis specific bHLH transcription factor
chr2.71700777	0.000386449	0.2989	intron (NM_001130987, intron 1 of 55)	6949	DYSF	protein-coding	dysferlin
chr2.73383858	0.000977563	-0.195336	Intergenic	-43783	RAB11FIP5	protein-coding	RAB11 family interacting protein 5
chr2.80472045	0.000129639	-1.12281	intron (NM_001164883, intron 7 of 16)	59831	LRRTM1	protein-coding	leucine rich repeat transmembrane neuronal 1
chr2.82553845	0.000855206	0.430746	Intergenic	-530081	DHFRP3	pseudo	dihydrofolate reductase pseudogene 3
chr2.85552078	0.000949684	-0.53149	exon (NM_006464, exon 3 of 4)	3033	TGOLN2	protein-coding	trans-golgi network protein 2
chr2.91911466	0.000413816	0.380444	Intergenic	-11331	LOC101927050	pseudo	lysine methyltransferase 2C pseudogene
chr2.92320840	0.00083668	0.545414	Intergenic	191682	ACTR3BP2	pseudo	ACTR3B pseudogene 2
chr2.95925831	0.000298889	0.547015	Intergenic	-14365	PROM2	protein-coding	prominin 2
chr2.96192062	0.000427677	-0.369788	Intergenic	-41584	TRIM43B	protein-coding	tripartite motif containing 43B
chr2.97192921	0.000842563	-0.611962	TTS (NR_135564)	5121	LOC105373496	ncRNA	uncharacterized LOC105373496
chr2.98409165	0.000998961	-0.2705	exon (NM_015348, exon 31 of 41)	58297	ZAP70	protein-coding	zeta chain of T cell receptor associated protein kinase 70
chr2.98928898	0.000848102	1.59592	non-coding (NR_144296, exon 29 of 29)	-33719	CNGA3	protein-coding	cyclic nucleotide gated channel alpha 3
chr2.99757875	0.000287573	-0.26783	promoter-TSS (NM_001349012)	16	TSGA10	protein-coding	testis specific 10
chr2.101870506	0.00011363	0.498042	intron (NM_017546, intron 1 of 6)	1159	CNOT11	protein-coding	CCR4-NOT transcription complex subunit 11
chr2.102133972	2.8725e-05	-0.151413	Intergenic	-42399	RFX8	protein-coding	RFX family member 8, lacking RFX DNA binding domain
chr2.105941306	2.5739e-05	-0.87092	intron (NM_001328646, intron 1 of 11)	4806	TGFBRAP1	protein-coding	transforming growth factor beta receptor associated protein 1
chr2.106551222	0.000329782	0.542844	Intergenic	82920	NCK2	protein-coding	NCK adaptor protein 2
chr2.107084178	0.000403004	-0.150903	intron (NM_001144013, intron 1 of 22)	622	RGPD3	protein-coding	RANBP2 like and GRIP domain containing 3
chr2.108086131	0.000859245	-0.229167	Intergenic	-59743	LINC01886	ncRNA	long intergenic non-protein coding RNA 1886
chr2.108603232	0.000738251	0.448765	intron (NM_001305006, intron 1 of 7)	253	SLC5A7	protein-coding	solute carrier family 5 member 7
chr2.110373068	3.20699e-05	0.364897	exon (NM_023016, exon 1 of 1)	1128	SOWAHC	protein-coding	sosondowah ankyrin repeat domain family member C
chr2.112898170	0.000704094	-0.41799	intron (NM_153214, intron 1 of 7)	2209	FBLN7	protein-coding	fibulin 7
chr2.113240458	0.000397747	-0.113028	intron (NM_153712, intron 1 of 6)	726	TTL	protein-coding	tubulin tyrosine ligase
chr2.113579434	0.000650898	0.325125	Intergenic	14921	IL1B	protein-coding	interleukin 1 beta
chr2.113993052	0.000838844	1.16479	promoter-TSS (NR_047570)	-51	PAX8-AS1	ncRNA	PAX8 antisense RNA 1
chr2.120281482	0.000676955	0.166542	intron (NM_002980, intron 1 of 12)	545	SCTR	protein-coding	secretin receptor
chr2.120281834	0.000817036	-0.10581	5' UTR (NM_002980, exon 1 of 13)	193	SCTR	protein-coding	secretin receptor
chr2.121071200	0.000501744	-0.522172	Intergenic	-32511	INHBB	protein-coding	inhibin subunit beta B
chr2.121103249	0.00017707	-0.140429	promoter-TSS (NM_002193)	-462	INHBB	protein-coding	inhibin subunit beta B
chr2.121104731	0.000529769	0.144744	intron (NM_002193, intron 1 of 1)	1020	INHBB	protein-coding	inhibin subunit beta B
chr2.124671377	0.000952212	0.22801	Intergenic	111373	LOC107985820	ncRNA	uncharacterized LOC107985820
chr2.127729693	0.000337647	-0.160333	Intergenic	73228	TEX51	protein-coding	testis expressed 51
chr2.127729821	0.000443827	0.113216	Intergenic	73356	TEX51	protein-coding	testis expressed 51
chr2.127772338	0.000321132	-1.49987	Intergenic	67302	BIN1	protein-coding	bridging integrator 1
chr2.128432484	0.000759328	0.269424	intron (NM_001136037, intron 1 of 10)	619	LIMS2	protein-coding	LIM zinc finger domain containing 2
chr2.129495227	0.000618757	0.398788	Intergenic	-126946	LOC101927881	ncRNA	uncharacterized LOC101927881
chr2.130938267	0.000978032	-0.473726	intron (NR_033232, intron 1 of 17)	907	SMPD4	protein-coding	sphingomyelin phosphodiesterase 4
chr2.130988572	0.000508258	-0.243265	Intergenic	-32561	TUBA3E	protein-coding	tubulin alpha 3e
chr2.131114341	0.000478199	0.568118	intron (NM_001142370, intron 1 of 10)	713	PTPN18	protein-coding	protein tyrosine phosphatase non-receptor type 18
chr2.131723854	0.00044815	-0.518221	intron (NM_001367493, intron 4 of 13)	126880	FAM168B	protein-coding	family with sequence similarity 168 member B
chr2.132088576	0.000808453	-0.368195	Intergenic	33154	RAB6D	protein-coding	RAB6D, member RAS oncogene family
chr2.132202354	0.000947984	0.257513	non-coding (NR_002826, exon 1 of 1)	112	NOC2LP2	pseudo	NOC2 like nucleolar associated transcriptional repressor pseudogene 2
chr2.132346865	2.42201e-05	0.74529	Intergenic	-2749	POTEKP	pseudo	POTE ankyrin domain family member K, pseudogene
chr2.132571095	0.00096104	-0.280302	Intergenic	-11862	C2orf27B	ncRNA	chromosome 2 open reading frame 27B
chr2.133014533	0.000740652	-0.560728	TTS (NR_031608)	119	MIR663B	ncRNA	microRNA 663b
chr2.133390055	0.000313668	-0.361562	intron (NM_001508, intron 1 of 1)	37722	LYPD1	protein-coding	LY6/PLAUR domain containing 1
chr2.138088122	0.000450325	0.489709	intron (NM_001316349, intron 12 of 27)	565008	THSD7B	protein-coding	thrombospondin type 1 domain containing 7B
chr2.149684635	0.000374306	0.462965	intron (NM_004522, intron 2 of 25)	51840	KIF5C	protein-coding	kinesin family member 5C
chr2.155554513	0.000695676	-0.262378	promoter-TSS (NM_001260510)	-579	KCNJ3	protein-coding	potassium voltage-gated channel subfamily J member 3
chr2.161078278	0.000505897	0.481982	Intergenic	-21455	ITGB6	protein-coding	integrin subunit beta 6
chr2.169104379	0.000250257	0.206423	promoter-TSS (NM_013233)	-275	STK39	protein-coding	serine/threonine kinase 39
chr2.172972892	0.00015545	0.287786	intron (NR_126376, intron 3 of 4)	5159	DLX2-DT	ncRNA	DLX2 divergent transcript
chr2.173288182	0.000445945	0.603364	Intergenic	-3881	ITGA6	protein-coding	integrin subunit alpha 6
chr2.176957878	0.000527088	0.136172	exon (NM_000523, exon 1 of 2)	430	HOXD13	protein-coding	homeobox D13
chr2.177003747	0.000882783	0.249478	non-coding (NR_148241, exon 2 of 2)	-1922	HOXD-AS2	ncRNA	HOXD cluster antisense RNA 2
chr2.180130081	0.000566719	-1.16813	promoter-TSS (NM_178123)	-523	SESTD1	protein-coding	SEC14 and spectrin domain containing 1
chr2.182323004	0.000964739	0.108664	exon (NM_000885, exon 2 of 28)	892	ITGA4	protein-coding	integrin subunit alpha 4
chr2.182543228	0.000942077	0.255809	exon (NM_002500, exon 2 of 2)	2015	NEUROD1	protein-coding	neuronal differentiation 1
chr2.182546274	0.000505587	0.413336	promoter-TSS (NM_002500)	-883	NEUROD1	protein-coding	neuronal differentiation 1
chr2.185192710	0.000761657	0.250117	Intergenic	-50991	MIR548AE1	ncRNA	microRNA 548ae-1
chr2.190446738	5.63603e-05	-0.7034	Intergenic	-1202	SLC40A1	protein-coding	solute carrier family 40 member 1
chr2.193373081	0.000109362	0.259732	Intergenic	-241489	PCGEM1	ncRNA	PCGEM1 prostate-specific transcript
chr2.196412517	0.000852396	-0.278121	Intergenic	-109164	SLC39A10	protein-coding	solute carrier family 39 member 10
chr2.197615997	0.000101898	-0.517269	Intergenic	37736	CCDC150	protein-coding	coiled-coil domain containing 150
chr2.201336158	0.000496461	-0.799024	intron (NM_001100423, intron 11 of 12)	38632	KCTD18	protein-coding	potassium channel tetramerization domain containing 18
chr2.205416353	3.9791e-05	0.641068	intron (NM_205863, intron 1 of 21)	6156	PARD3B	protein-coding	par-3 family cell polarity regulator beta
chr2.206790635	0.000700021	-0.118141	Intergenic	160262	INO80D	protein-coding	INO80 complex subunit D
chr2.207275575	0.00080186	-0.195288	Intergenic	-32680	ADAM23	protein-coding	ADAM metallopeptidase domain 23
chr2.207564537	0.000916881	0.337653	exon (NM_001093730, exon 7 of 12)	18582	DYTN	protein-coding	dystrotelin
chr2.208014208	0.00015662	-0.707897	intron (NM_001270943, intron 1 of 3)	-15348	KLF7	protein-coding	Kruppel like factor 7
chr2.213401946	0.000655754	-0.146436	intron (NM_001042599, intron 1 of 26)	1405	ERBB4	protein-coding	erb-b2 receptor tyrosine kinase 4
chr2.215430650	0.000373992	-1.57227	intron (NR_159945, intron 4 of 4)	55745	VWC2L-IT1	ncRNA	VWC2L intronic transcript 1
chr2.220066296	0.000273252	0.267526	Intergenic	-5207	ZFAND2B	protein-coding	zinc finger AN1-type containing 2B
chr2.220405780	0.000707922	-0.830928	exon (NM_024536, exon 3 of 4)	2038	CHPF	protein-coding	chondroitin polymerizing factor
chr2.223106322	0.000227858	-0.365631	intron (NM_001127366, intron 4 of 8)	-56543	CCDC140	ncRNA	coiled-coil domain containing 140
chr2.223289667	0.000280013	0.112214	intron (NM_152386, intron 1 of 4)	406	SGPP2	protein-coding	sphingosine-1-phosphate phosphatase 2
chr2.225891925	0.000547462	0.598351	intron (NM_014689, intron 1 of 55)	15259	DOCK10	protein-coding	dedicator of cytokinesis 10
chr2.227513071	0.000259227	-0.443	Intergenic	10437	MIR5702	ncRNA	microRNA 5702
chr2.230136051	0.000716698	0.335197	promoter-TSS (NM_001330157)	-49	PID1	protein-coding	phosphotyrosine interaction domain containing 1
chr2.231902029	0.000353779	-0.28188	promoter-TSS (NM_001144994)	-208	C2orf72	protein-coding	chromosome 2 open reading frame 72
chr2.232531845	0.000330122	-0.80403	Intergenic	-41389	PTMA	protein-coding	prothymosin alpha
chr2.232852284	7.88988e-05	0.211785	intron (NR_046477, intron 1 of 18)	25862	DIS3L2	protein-coding	DIS3 like 3'-5' exoribonuclease 2
chr2.233174335	0.000829262	0.304888	intron (NR_046476, intron 14 of 20)	-69125	ALPP	protein-coding	alkaline phosphatase, placental
chr2.233321710	8.15673e-05	0.198242	exon (NM_001631, exon 4 of 11)	848	ALPI	protein-coding	alkaline phosphatase, intestinal
chr2.233899331	0.00020619	-0.228253	exon (NM_005383, exon 2 of 2)	1950	NEU2	protein-coding	neuraminidase 2
chr2.234652681	0.000187441	-0.259054	promoter-TSS (NM_001001394)	-38	DNAJB3	protein-coding	DnaJ heat shock protein family (Hsp40) member B3
chr2.235314123	0.000596875	0.267973	Intergenic	49115	LINC01891	ncRNA	long intergenic non-protein coding RNA 1891
chr2.235403987	0.000338667	0.140599	3' UTR (NM_001282431, exon 2 of 2)	1705	ARL4C	protein-coding	ADP ribosylation factor like GTPase 4C
chr2.235909551	0.000923838	1.33262	intron (NM_001371304, intron 2 of 5)	19534
chr2.236578935	0.000972916	0.299567	intron (NM_014914, intron 1 of 16)	-152371	TNRC17	ncRNA	trinucleotide repeat containing 17
chr2.236633752	0.000730021	0.179169	intron (NM_014914, intron 3 of 16)	-207188	TNRC17	ncRNA	trinucleotide repeat containing 17
chr2.238579778	0.000256714	-0.392565	intron (NM_001137550, intron 1 of 23)	-21028	LRRFIP1	protein-coding	LRR binding FLII interacting protein 1
chr2.238623757	5.26615e-05	-0.285411	intron (NM_001137550, intron 3 of 23)	22910	LRRFIP1	protein-coding	LRR binding FLII interacting protein 1
chr2.238768291	0.000500185	0.205607	promoter-TSS (NM_005855)	26	RAMP1	protein-coding	receptor activity modifying protein 1
chr2.239730227	0.00061399	-0.58193	Intergenic	26320	LOC100287387	ncRNA	uncharacterized LOC100287387
chr2.239755695	0.000867023	-0.118995	non-coding (NR_157851, exon 1 of 1)	852	LOC100287387	ncRNA	uncharacterized LOC100287387
chr2.239988977	0.00044989	0.278304	intron (NM_006037, intron 23 of 26)	1632	MIR4440	ncRNA	microRNA 4440
chr2.240061148	5.66739e-05	-0.569974	intron (NM_006037, intron 9 of 26)	-53527	MIR4441	ncRNA	microRNA 4441
chr2.240169298	0.000914773	-0.482688	intron (NM_006037, intron 2 of 26)	-52146	MGC16025	ncRNA	uncharacterized LOC85009
chr2.240423027	0.000912731	0.442407	Intergenic	99586	HDAC4-AS1	ncRNA	HDAC4 antisense RNA 1
chr2.241350535	0.000476049	0.303977	Intergenic	-24544	GPC1	protein-coding	glypican 1
chr2.241508344	0.000900159	0.683293	exon (NM_018226, exon 1 of 11)	444	RNPEPL1	protein-coding	arginyl aminopeptidase like 1
chr2.241581143	0.000823147	0.569635	Intergenic	16482	GPR35	protein-coding	G protein-coupled receptor 35
chr2.241612160	0.00078165	0.396843	Intergenic	10141	AQP12B	protein-coding	aquaporin 12B
chr2.241837711	0.000776858	-0.288174	Intergenic	-2139	MAB21L4	protein-coding	mab-21 like 4
chr2.241858406	0.00065318	0.382577	intron (NM_001351305, intron 2 of 31)	12654	CROCC2	protein-coding	ciliary rootlet coiled-coil, rootletin family member 2
chr2.241976241	4.88171e-06	-0.484526	exon (NM_001080437, exon 5 of 32)	38207	SNED1	protein-coding	sushi, nidogen and EGF like domains 1
chr2.242163978	0.000639933	-0.439188	3' UTR (NM_001370694, exon 25 of 25)	35887	ANO7	protein-coding	anoctamin 7
chr2.242627661	0.000745374	1.43415	intron (NM_001330161, intron 1 of 7)	1227	ING5	protein-coding	inhibitor of growth family member 5
chr2.242680478	0.000462634	-0.507768	exon (NM_152783, exon 3 of 10)	6434	D2HGDH	protein-coding	D-2-hydroxyglutarate dehydrogenase
chr2.242699700	0.00033073	0.276218	intron (NR_109778, intron 7 of 7)	-16536	GAL3ST2	protein-coding	galactose-3-O-sulfotransferase 2
chr2.242744059	0.000453504	-0.173997	TTS (NM_022134)	-6228	NEU4	protein-coding	neuraminidase 4
chr2.242744088	5.34869e-05	-0.360009	TTS (NM_022134)	-6199	NEU4	protein-coding	neuraminidase 4
chr2.242754506	0.000442723	-0.326147	5' UTR (NM_001167602, exon 2 of 5)	2016	NEU4	protein-coding	neuraminidase 4
chr3.3841021	0.000773004	0.512194	promoter-TSS (NM_001324188)	-93	LRRN1	protein-coding	leucine rich repeat neuronal 1
chr3.9396675	0.000135653	-0.789555	Intergenic	-8062	THUMPD3	protein-coding	THUMP domain containing 3
chr3.10670103	0.00031024	-0.508504	Intergenic	-1612	ATP2B2-IT2	ncRNA	ATP2B2 intronic transcript 2
chr3.11161981	0.000177451	-0.36808	Intergenic	-16942	HRH1	protein-coding	histamine receptor H1
chr3.11552570	6.53511e-05	-1.00738	intron (NM_001349238, intron 17 of 17)	57701	VGLL4	protein-coding	vestigial like family member 4
chr3.11612576	0.00048805	0.479335	intron (NM_001128219, intron 2 of 4)	-2305	VGLL4	protein-coding	vestigial like family member 4
chr3.12230484	7.77108e-05	0.398232	intron (NM_133625, intron 13 of 13)	-30073	TIMP4	protein-coding	TIMP metallopeptidase inhibitor 4
chr3.13155691	3.02814e-05	1.07296	Intergenic	-40763	IQSEC1	protein-coding	IQ motif and Sec7 domain 1
chr3.13324087	0.00040304	-0.199981	Intergenic	137734	NUP210	protein-coding	nucleoporin 210
chr3.13936814	0.000888462	0.254967	Intergenic	-15247	WNT7A	protein-coding	Wnt family member 7A
chr3.14639874	0.000792876	0.679011	Intergenic	-53378	CCDC174	protein-coding	coiled-coil domain containing 174
chr3.14833374	0.000940362	0.88634	Intergenic	19546	LINC02011	ncRNA	long intergenic non-protein coding RNA 2011
chr3.16289571	0.000228548	0.856645	Intergenic	16878	DPH3	protein-coding	diphthamide biosynthesis 3
chr3.16925362	0.000513174	-0.828231	Intergenic	-1085	PLCL2	protein-coding	phospholipase C like 2
chr3.19190843	0.000984454	-0.77908	intron (NM_144633, intron 1 of 15)	842	KCNH8	protein-coding	potassium voltage-gated channel subfamily H member 8
chr3.23851564	0.000283782	0.597289	promoter-TSS (NM_001202476)	-380	UBE2E1	protein-coding	ubiquitin conjugating enzyme E2 E1
chr3.24871636	0.00067508	-0.154584	intron (NM_001290216, intron 1 of 10)	823	RARB	protein-coding	retinoic acid receptor beta
chr3.27770466	0.000753285	0.34685	Intergenic	-6261	EOMES	protein-coding	eomesodermin
chr3.28389425	0.000306872	-1.0078	promoter-TSS (NR_136708)	-786	ZCWPW2	protein-coding	zinc finger CW-type and PWWP domain containing 2
chr3.28944834	0.000918704	-0.271871	Intergenic	328066	LINC00693	ncRNA	long intergenic non-protein coding RNA 693
chr3.31494675	0.000834538	-0.247521	Intergenic	-79741	STT3B	protein-coding	STT3 oligosaccharyltransferase complex catalytic subunit B
chr3.31911816	4.12784e-05	-0.427662	intron (NM_017784, intron 3 of 11)	-111425	ZNF860	protein-coding	zinc finger protein 860
chr3.33040950	0.000344958	-0.327781	intron (NM_001135602, intron 12 of 12)	47815	CCR4	protein-coding	C-C motif chemokine receptor 4
chr3.33116782	0.000961031	-0.36691	intron (NM_001135602, intron 1 of 12)	21541	GLB1	protein-coding	galactosidase beta 1
chr3.33259979	0.000475291	-0.203899	intron (NM_015551, intron 1 of 4)	322	SUSD5	protein-coding	sushi domain containing 5
chr3.37493569	0.000304334	-0.107144	promoter-TSS (NM_002207)	-62	ITGA9	protein-coding	integrin subunit alpha 9
chr3.39046549	0.000964991	-0.293861	intron (NM_001349253, intron 2 of 29)	46885	SCN11A	protein-coding	sodium voltage-gated channel alpha subunit 11
chr3.39190038	0.000604364	-0.780027	intron (NM_001320560, intron 1 of 4)	-1118	CSRNP1	protein-coding	cysteine and serine rich nuclear protein 1
chr3.40547396	0.000717067	0.173418	promoter-TSS (NM_175888)	-133	ZNF620	protein-coding	zinc finger protein 620
chr3.43059228	0.000567421	0.299194	intron (NM_001129908, intron 1 of 4)	38426	GASK1A	protein-coding	golgi associated kinase 1A
chr3.44667418	0.000915552	-0.785806	intron (NR_136582, intron 1 of 6)	891	ZNF197	protein-coding	zinc finger protein 197
chr3.45540233	0.000256596	0.377418	intron (NM_015340, intron 14 of 21)	10803	LARS2-AS1	ncRNA	LARS2 antisense RNA 1
chr3.47050844	0.000268692	0.32903	3' UTR (NM_015175, exon 54 of 54)	-2187	NRADDP	pseudo	neurotrophin receptor associated death domain, pseudogene
chr3.49142701	0.000315351	-0.995691	promoter-TSS (NR_073590)	-512	QARS	protein-coding	glutaminyl-tRNA synthetase
chr3.49158278	0.000235556	0.116268	promoter-TSS (NM_001351101)	92	USP19	protein-coding	ubiquitin specific peptidase 19
chr3.49170020	0.000186548	-0.491296	exon (NM_002292, exon 2 of 32)	462	LAMB2	protein-coding	laminin subunit beta 2
chr3.49902775	0.000817798	0.754916	intron (NM_024046, intron 1 of 10)	4563	CAMKV	protein-coding	CaM kinase like vesicle associated
chr3.50208359	0.000763937	0.541688	intron (NM_004186, intron 2 of 18)	11908	SEMA3F	protein-coding	semaphorin 3F
chr3.52255688	0.00049933	-0.353266	exon (NM_017442, exon 2 of 2)	4490	TLR9	protein-coding	toll like receptor 9
chr3.52854942	0.000439789	-2.5636	intron (NM_001166449, intron 12 of 21)	-3008	ITIH4-AS1	ncRNA	ITIH4 antisense RNA 1
chr3.53286654	0.000957074	-0.63401	intron (NM_001258028, intron 1 of 14)	3383	TKT	protein-coding	transketolase
chr3.55162239	3.88636e-05	-0.8341	Intergenic	-49960	LINC02017	ncRNA	long intergenic non-protein coding RNA 2017
chr3.58109181	0.000606418	0.464413	exon (NM_001457, exon 21 of 46)	47180	FLNB-AS1	ncRNA	FLNB antisense RNA 1
chr3.58341182	1.83924e-05	-0.614486	intron (NM_001349498, intron 1 of 17)	22150	PXK	protein-coding	PX domain containing serine/threonine kinase like
chr3.59035425	0.00027828	0.762443	non-coding (NR_147234, exon 1 of 11)	325	C3orf67	protein-coding	chromosome 3 open reading frame 67
chr3.63847223	0.000699771	-0.335808	non-coding (NR_104326, exon 2 of 2)	903	THOC7-AS1	ncRNA	THOC7 antisense RNA 1
chr3.65342574	0.000468741	0.354735	exon (NM_001033057, exon 23 of 23)	-536916	MAGI1-AS1	ncRNA	MAGI1 antisense RNA 1
chr3.65342584	0.000301899	0.315724	exon (NM_001033057, exon 23 of 23)	-536906	MAGI1-AS1	ncRNA	MAGI1 antisense RNA 1
chr3.66003010	0.000577395	0.96332	intron (NM_001033057, intron 1 of 22)	21582	MAGI1	protein-coding	membrane associated guanylate kinase, WW and PDZ domain containing 1
chr3.71380474	0.000751117	0.227796	intron (NM_001349340, intron 3 of 19)	-26553	FOXP1	protein-coding	forkhead box P1
chr3.72308219	5.94116e-05	0.320635	Intergenic	107812	LINC00870	ncRNA	long intergenic non-protein coding RNA 870
chr3.72573236	0.000690751	0.633881	Intergenic	-77463	RYBP	protein-coding	RING1 and YY1 binding protein
chr3.75496425	0.000790097	-0.465314	intron (NR_151705, intron 2 of 2)	11967	LINC02018	ncRNA	long intergenic non-protein coding RNA 2018
chr3.75690745	0.000752255	-0.215259	Intergenic	10832	MIR1324	ncRNA	microRNA 1324
chr3.75691521	0.000599323	1.37693	Intergenic	11608	MIR1324	ncRNA	microRNA 1324
chr3.75720568	0.00075277	-1.00784	promoter-TSS (NR_040005)	-863	LINC00960	ncRNA	long intergenic non-protein coding RNA 960
chr3.79068689	0.000526153	0.942678	promoter-TSS (NM_001145845)	-81	ROBO1	protein-coding	roundabout guidance receptor 1
chr3.79564226	0.000867737	-0.456307	intron (NM_002941, intron 2 of 30)	7190	MIR3923	ncRNA	microRNA 3923
chr3.79564316	0.000968305	-0.334187	intron (NM_002941, intron 2 of 30)	7280	MIR3923	ncRNA	microRNA 3923
chr3.81861198	0.00049242	-0.278212	Intergenic	-50403	GBE1	protein-coding	1,4-alpha-glucan branching enzyme 1
chr3.87101967	0.000581006	-0.490043	Intergenic	-36462	LINC00506	ncRNA	long intergenic non-protein coding RNA 506
chr3.94081378	0.000536325	-1.17654	Intergenic	228297	MIR6730	ncRNA	microRNA 6730
chr3.100511564	0.000297103	-1.57988	exon (NM_015429, exon 23 of 35)	83179	TFG	protein-coding	trafficking from ER to golgi regulator
chr3.101404561	0.000599461	1.10272	intron (NM_000986, intron 3 of 5)	1000	RPL24	protein-coding	ribosomal protein L24
chr3.101498201	5.75833e-05	0.511968	promoter-TSS (NM_001134456)	147	NXPE3	protein-coding	neurexophilin and PC-esterase domain family member 3
chr3.107616368	0.000159951	-1.28177	intron (NR_015394, intron 1 of 2)	14317	LINC00636	ncRNA	long intergenic non-protein coding RNA 636
chr3.108833737	0.000141402	0.241878	intron (NM_014429, intron 1 of 27)	3243	MORC1	protein-coding	MORC family CW-type zinc finger 1
chr3.118892305	0.000992507	0.579189	promoter-TSS (NM_006952)	-139	UPK1B	protein-coding	uroplakin 1B
chr3.119106384	0.000165453	0.528691	intron (NM_020754, intron 6 of 11)	-64778	ARHGAP31-AS1	ncRNA	ARHGAP31 antisense RNA 1
chr3.120003499	0.000712239	-0.461663	Intergenic	-40358	GPR156	protein-coding	G protein-coupled receptor 156
chr3.121804388	0.000215143	-0.549276	intron (NM_176892, intron 1 of 5)	7693	CD86	protein-coding	CD86 molecule
chr3.122631843	0.000459528	-1.6071	exon (NM_001256346, exon 18 of 23)	26484	LINC02035	ncRNA	long intergenic non-protein coding RNA 2035
chr3.123131931	0.000800077	-0.273916	intron (NM_183357, intron 1 of 20)	3257	ADCY5	protein-coding	adenylate cyclase 5
chr3.124722991	0.000818138	0.298454	intron (NM_020733, intron 9 of 16)	51849	HEG1	protein-coding	heart development protein with EGF like domains 1
chr3.125551775	0.000502606	-0.416817	intron (NR_125396, intron 2 of 2)	-42381	MIR548I1	ncRNA	microRNA 548i-1
chr3.126076000	0.000887532	0.147555	intron (NM_014079, intron 1 of 2)	250	KLF15	protein-coding	Kruppel like factor 15
chr3.127390554	0.000470548	-0.338253	intron (NM_015720, intron 7 of 7)	-1226	ABTB1	protein-coding	ankyrin repeat and BTB domain containing 1
chr3.127392966	0.000868693	0.403721	intron (NR_033429, intron 1 of 11)	1172	ABTB1	protein-coding	ankyrin repeat and BTB domain containing 1
chr3.127541779	0.000502748	-0.105442	promoter-TSS (NM_001256585)	-55	MGLL	protein-coding	monoglyceride lipase
chr3.127842141	0.000779303	0.285875	intron (NM_001319086, intron 1 of 9)	513	RUVBL1	protein-coding	RuvB like AAA ATPase 1
chr3.128446403	0.00055856	1.02675	intron (NM_004637, intron 1 of 5)	1425	RAB7A	protein-coding	RAB7A, member RAS oncogene family
chr3.128968954	0.000660024	-0.395086	intron (NM_016128, intron 1 of 23)	506	COPG1	protein-coding	coatomer protein complex subunit gamma 1
chr3.133292380	0.00084735	-0.246359	promoter-TSS (NM_001134423)	-149	CDV3	protein-coding	CDV3 homolog
chr3.134034372	0.000923695	-0.455851	intron (NR_146711, intron 1 of 1)	1955	LINC02004	ncRNA	long intergenic non-protein coding RNA 2004
chr3.134331983	0.000636548	-0.319213	intron (NM_001366276, intron 7 of 9)	37876	KY	protein-coding	kyphoscoliosis peptidase
chr3.135295620	0.000208842	0.637239	Intergenic	-388949	PPP2R3A	protein-coding	protein phosphatase 2 regulatory subunit B''alpha
chr3.138554161	0.000813446	-0.417037	promoter-TSS (NM_006219)	-392	PIK3CB	protein-coding	phosphatidylinositol-4,5-bisphosphate 3-kinase catalytic subunit beta
chr3.140952584	0.0003057	0.396535	intron (NM_001037172, intron 1 of 5)	1918	PXYLP1	protein-coding	2-phosphoxylose phosphatase 1
chr3.141747885	0.000224926	1.0683	promoter-TSS (NM_001178142)	-418	TFDP2	protein-coding	transcription factor Dp-2
chr3.143014262	0.000650679	2.73123	intron (NM_173653, intron 14 of 15)	-46825	SLC9A9-AS1	ncRNA	SLC9A9 antisense RNA 1
chr3.146215375	0.00020359	-0.252987	Intergenic	-1598	PLSCR2	protein-coding	phospholipid scramblase 2
chr3.151065544	0.000925593	0.515868	intron (NM_022788, intron 1 of 2)	-6935	P2RY12	protein-coding	purinergic receptor P2Y12
chr3.151871319	0.000149549	-0.461085	Intergenic	51898	LOC101928166	ncRNA	uncharacterized LOC101928166
chr3.155818256	0.000297849	0.302826	Intergenic	-20080	KCNAB1	protein-coding	potassium voltage-gated channel subfamily A member regulatory beta subunit 1
chr3.156848563	1.96732e-06	-0.149993	Intergenic	-7773	LINC00880	ncRNA	long intergenic non-protein coding RNA 880
chr3.157349763	0.000759242	0.330551	Intergenic	88631	SLC66A1L	protein-coding	solute carrier family 66 member 1 like
chr3.157812498	0.000603532	-0.243298	Intergenic	11453	SHOX2	protein-coding	short stature homeobox 2
chr3.166693650	0.000102192	-0.218587	Intergenic	77180	LOC105374194	ncRNA	uncharacterized LOC105374194
chr3.171463753	0.000210103	-0.266965	intron (NM_001130081, intron 1 of 25)	64519	PLD1	protein-coding	phospholipase D1
chr3.172340755	0.000649582	0.272836	Intergenic	-27359	LINC02068	ncRNA	long intergenic non-protein coding RNA 2068
chr3.177317547	0.000576906	2.32904	intron (NR_047568, intron 2 of 3)	157839	LINC00578	ncRNA	long intergenic non-protein coding RNA 578
chr3.178981250	0.000272659	-0.327588	intron (NM_171828, intron 1 of 3)	-3572	KCNMB3	protein-coding	potassium calcium-activated channel subfamily M regulatory beta subunit 3
chr3.182782517	0.000660397	-0.518346	intron (NM_001363880, intron 6 of 17)	34513	MCCC1	protein-coding	methylcrotonoyl-CoA carboxylase 1
chr3.182817277	0.000675612	0.103512	promoter-TSS (NM_001293273)	6	MCCC1	protein-coding	methylcrotonoyl-CoA carboxylase 1
chr3.182869908	0.000375915	-0.679297	intron (NM_014398, intron 3 of 5)	10613	LAMP3	protein-coding	lysosomal associated membrane protein 3
chr3.183872929	0.000185916	0.242304	promoter-TSS (NM_004423)	-235	DVL3	protein-coding	dishevelled segment polarity protein 3
chr3.183873096	6.9284e-06	0.345301	promoter-TSS (NM_004423)	-68	DVL3	protein-coding	dishevelled segment polarity protein 3
chr3.184053719	0.000600751	-0.114777	promoter-TSS (NM_001171093)	3	FAM131A	protein-coding	family with sequence similarity 131 member A
chr3.184259086	0.000320124	0.122649	Intergenic	15619	LINC01840	ncRNA	long intergenic non-protein coding RNA 1840
chr3.184299439	0.000349773	-0.347703	3' UTR (NM_004443, exon 16 of 16)	19867	EPHB3	protein-coding	EPH receptor B3
chr3.184530192	0.000330417	0.103111	promoter-TSS (NR_146115)	-102	VPS8	protein-coding	VPS8 subunit of CORVET complex
chr3.187454118	0.00010883	-0.463316	5' UTR (NM_001130845, exon 1 of 10)	170	BCL6	protein-coding	BCL6 transcription repressor
chr3.192233203	0.000121208	0.299204	non-coding (NR_046598, exon 1 of 2)	393	FGF12-AS2	ncRNA	FGF12 antisense RNA 2
chr3.192611065	0.000530141	0.11224	intron (NM_178496, intron 1 of 1)	24579	MB21D2	protein-coding	Mab-21 domain containing 2
chr3.193534672	0.000624341	-0.328514	Intergenic	27125	LINC02038	ncRNA	long intergenic non-protein coding RNA 2038
chr3.193922185	0.000516996	-0.262197	intron (NR_125403, intron 2 of 2)	1910	LINC02036	ncRNA	long intergenic non-protein coding RNA 2036
chr3.194041825	0.000633396	-0.168975	Intergenic	-11233	LINC00887	ncRNA	long intergenic non-protein coding RNA 887
chr3.195162508	0.000615648	-0.149444	intron (NM_012287, intron 1 of 22)	1240	ACAP2	protein-coding	ArfGAP with coiled-coil, ankyrin repeat and PH domains 2
chr3.195283414	0.000309415	0.623645	Intergenic	-13267	PPP1R2	protein-coding	protein phosphatase 1 regulatory inhibitor subunit 2
chr3.195361078	0.000887179	-0.333726	Intergenic	17951	LOC105374297	ncRNA	uncharacterized LOC105374297
chr3.195474130	0.000239148	0.37779	exon (NM_018406, exon 25 of 25)	26282	MUC20	protein-coding	mucin 20, cell surface associated
chr3.195601155	0.0003483	0.383999	intron (NM_001010938, intron 9 of 14)	8110	MIR6829	ncRNA	microRNA 6829
chr3.195602437	6.4839e-05	0.381654	intron (NM_001010938, intron 9 of 14)	6828	MIR6829	ncRNA	microRNA 6829
chr3.195615339	0.000867514	-0.356667	exon (NM_005781, exon 2 of 15)	4315	TNK2	protein-coding	tyrosine kinase non receptor 2
chr3.195682595	0.00090534	0.405071	Intergenic	34554	SDHAP1	pseudo	succinate dehydrogenase complex flavoprotein subunit A pseudogene 1
chr3.197236796	0.000126458	0.573206	promoter-TSS (NR_145451)	-265	LINC02012	ncRNA	long intergenic non-protein coding RNA 2012
chr4.53276	0.000255917	-0.209264	promoter-TSS (NM_001286052)	51	ZNF718	protein-coding	zinc finger protein 718
chr4.529930	0.000242556	0.410176	intron (NM_001127178, intron 12 of 12)	36932	PIGG	protein-coding	phosphatidylinositol glycan anchor biosynthesis class G
chr4.647514	0.000523842	-0.445832	intron (NM_001350154, intron 1 of 19)	549	PDE6B	protein-coding	phosphodiesterase 6B
chr4.1029484	0.000548725	0.438361	Intergenic	23233	FGFRL1	protein-coding	fibroblast growth factor receptor like 1
chr4.1048688	0.000773298	0.219132	Intergenic	42437	FGFRL1	protein-coding	fibroblast growth factor receptor like 1
chr4.1161863	0.000953947	0.561706	intron (NM_001199021, intron 7 of 7)	4507	SPON2	protein-coding	spondin 2
chr4.1227944	0.000978792	0.265679	intron (NM_001012614, intron 3 of 9)	14973	CTBP1	protein-coding	C-terminal binding protein 1
chr4.1327335	4.97557e-05	0.692311	intron (NR_123716, intron 4 of 6)	-13660	UVSSA	protein-coding	UV stimulated scaffold protein A
chr4.1334126	0.00083514	-0.337298	TTS (NM_001297430)	-6869	UVSSA	protein-coding	UV stimulated scaffold protein A
chr4.1617161	0.000690059	0.232518	Intergenic	68556	FAM53A	protein-coding	family with sequence similarity 53 member A
chr4.1980202	0.000192447	-0.276683	intron (NM_133330, intron 23 of 23)	3840	SCARNA22	ncRNA	small Cajal body-specific RNA 22
chr4.2257626	0.000757306	0.315915	intron (NM_006454, intron 3 of 5)	-5744	MIR4800	ncRNA	microRNA 4800
chr4.2420889	0.000741504	0.118824	promoter-TSS (NM_001172656)	208	CFAP99	protein-coding	cilia and flagella associated protein 99
chr4.2795456	0.000203036	0.169053	intron (NM_001122681, intron 1 of 12)	645	SH3BP2	protein-coding	SH3 domain binding protein 2
chr4.2800449	1.97203e-05	0.481966	intron (NM_001122681, intron 1 of 12)	5638	SH3BP2	protein-coding	SH3 domain binding protein 2
chr4.2812314	0.000452783	-0.896618	intron (NM_001122681, intron 1 of 12)	-1703	SH3BP2	protein-coding	SH3 domain binding protein 2
chr4.3372272	0.000944997	0.496775	intron (NM_198227, intron 1 of 15)	348	RGS12	protein-coding	regulator of G protein signaling 12
chr4.3705862	0.000259901	0.652144	Intergenic	-26281	LINC02171	ncRNA	long intergenic non-protein coding RNA 2171
chr4.4463724	0.000432841	-0.583801	promoter-TSS (NM_001346300)	-26	STX18	protein-coding	syntaxin 18
chr4.4754813	0.000108998	-0.643887	Intergenic	-8673	LOC101928279	ncRNA	uncharacterized LOC101928279
chr4.4867424	0.000356819	-0.262174	Intergenic	6033	MSX1	protein-coding	msh homeobox 1
chr4.5034891	0.000343895	0.806628	Intergenic	-13707	CYTL1	protein-coding	cytokine like 1
chr4.5895098	0.000937427	0.290562	promoter-TSS (NM_001014809)	-286	CRMP1	protein-coding	collapsin response mediator protein 1
chr4.6200594	0.000193542	-0.367548	intron (NM_144720, intron 1 of 12)	1681	JAKMIP1	protein-coding	janus kinase and microtubule interacting protein 1
chr4.6329469	0.000208981	0.435978	intron (NM_181876, intron 8 of 8)	54125	PPP2R2C	protein-coding	protein phosphatase 2 regulatory subunit Bgamma
chr4.6472479	0.000825696	-0.171236	intron (NM_001206995, intron 2 of 9)	1861	PPP2R2C	protein-coding	protein phosphatase 2 regulatory subunit Bgamma
chr4.6643297	0.000220142	0.183896	intron (NM_033296, intron 1 of 1)	1480	MRFAP1	protein-coding	Morf4 family associated protein 1
chr4.7025762	0.000695332	0.299255	intron (NM_020773, intron 12 of 13)	18965	CCDC96	protein-coding	coiled-coil domain containing 96
chr4.7774382	0.00054295	-0.326688	non-coding (NR_026892, exon 2 of 2)	18566	AFAP1-AS1	ncRNA	AFAP1 antisense RNA 1
chr4.7920747	0.000493222	0.35771	intron (NM_001371091, intron 1 of 17)	-19980	LOC389199	protein-coding	uncharacterized LOC389199
chr4.8272050	0.000449049	0.198726	exon (NM_053044, exon 1 of 9)	570	HTRA3	protein-coding	HtrA serine peptidase 3
chr4.8276192	0.000970298	0.316537	intron (NM_001297559, intron 1 of 6)	4712	HTRA3	protein-coding	HtrA serine peptidase 3
chr4.8619459	0.000898637	-0.413021	intron (NM_001014448, intron 9 of 10)	24968	CPZ	protein-coding	carboxypeptidase Z
chr4.8729399	0.000463462	-0.260846	Intergenic	134908	CPZ	protein-coding	carboxypeptidase Z
chr4.8868726	0.000798414	0.281718	TTS (NM_018942)	4838	HMX1	protein-coding	H6 family homeobox 1
chr4.9391019	0.000231179	-0.517387	Intergenic	21420	USP17L6P	pseudo	ubiquitin specific peptidase 17 like family member 6, pseudogene
chr4.9604319	0.000345488	0.295553	Intergenic	-46383	MIR548I2	ncRNA	microRNA 548i-2
chr4.9784286	0.000294073	0.401254	exon (NM_000798, exon 1 of 1)	1029	DRD5	protein-coding	dopamine receptor D5
chr4.10459334	0.000293055	0.163408	promoter-TSS (NM_053042)	-285	ZNF518B	protein-coding	zinc finger protein 518B
chr4.13532836	0.000314229	-0.236433	non-coding (NR_034054, exon 1 of 4)	204	LINC01097	ncRNA	long intergenic non-protein coding RNA 1097
chr4.13544388	0.000877897	-0.316365	intron (NM_001189, intron 1 of 1)	1743	NKX3-2	protein-coding	NK3 homeobox 2
chr4.15780294	0.000205515	-0.126178	intron (NM_001775, intron 1 of 7)	344	CD38	protein-coding	CD38 molecule
chr4.15787520	0.000177534	0.425852	intron (NM_001775, intron 1 of 7)	7570	CD38	protein-coding	CD38 molecule
chr4.18732139	0.000612928	-0.243987	Intergenic	-708642	LCORL	protein-coding	ligand dependent nuclear receptor corepressor like
chr4.24807570	0.000961843	-0.368848	TTS (NM_001330643)	10376	SOD3	protein-coding	superoxide dismutase 3
chr4.26585351	0.000479124	-0.108428	promoter-TSS (NM_001292054)	-194	TBC1D19	protein-coding	TBC1 domain family member 19
chr4.32718363	0.000110072	-0.282794	Intergenic	365704	LINC02353	ncRNA	long intergenic non-protein coding RNA 2353
chr4.34337325	0.000645095	0.220374	Intergenic	-65957	LINC02484	ncRNA	long intergenic non-protein coding RNA 2484
chr4.37455302	6.373e-05	-0.181064	promoter-TSS (NM_001104629)	-244	C4orf19	protein-coding	chromosome 4 open reading frame 19
chr4.38623032	0.00080382	-0.425834	intron (NR_026804, intron 6 of 7)	-42787	KLF3	protein-coding	Kruppel like factor 3
chr4.38664221	0.000368295	0.527062	intron (NR_026804, intron 1 of 7)	-1598	KLF3	protein-coding	Kruppel like factor 3
chr4.39171231	5.2186e-05	-0.53881	Intergenic	-12917	WDR19	protein-coding	WD repeat domain 19
chr4.40200602	0.000512747	0.633857	intron (NM_004310, intron 1 of 2)	1952	RHOH	protein-coding	ras homolog family member H
chr4.41216780	0.000667227	0.111802	promoter-TSS (NM_004307)	-222	APBB2	protein-coding	amyloid beta precursor protein binding family B member 2
chr4.49525976	0.000503164	-0.328267	Intergenic	537318	CWH43	protein-coding	cell wall biogenesis 43 C-terminal homolog
chr4.57049902	0.000390026	0.475608	intron (NM_020722, intron 2 of 10)	13542	KIAA1211	protein-coding	KIAA1211
chr4.57082175	0.000769805	1.00204	intron (NM_020722, intron 2 of 10)	45815	KIAA1211	protein-coding	KIAA1211
chr4.58834808	3.86263e-05	0.61464	Intergenic	542771	LINC02380	ncRNA	long intergenic non-protein coding RNA 2380
chr4.59332290	0.000854181	0.613694	Intergenic	70202	LINC02494	ncRNA	long intergenic non-protein coding RNA 2494
chr4.73632549	0.000160598	-0.322704	Intergenic	-197612	ADAMTS3	protein-coding	ADAM metallopeptidase with thrombospondin type 1 motif 3
chr4.74734574	0.00092564	0.73548	promoter-TSS (NM_001511)	-535	CXCL1	protein-coding	C-X-C motif chemokine ligand 1
chr4.74904171	0.000476165	-0.0989407	intron (NM_002090, intron 1 of 3)	234	CXCL3	protein-coding	C-X-C motif chemokine ligand 3
chr4.75859645	0.000170004	-0.150419	intron (NM_015393, intron 1 of 3)	1320	PARM1	protein-coding	prostate androgen-regulated mucin-like protein 1
chr4.78979962	6.99934e-05	-0.194852	intron (NM_025074, intron 1 of 73)	1239	FRAS1	protein-coding	Fraser extracellular matrix complex subunit 1
chr4.79545349	5.31988e-06	0.366908	Intergenic	-21798	LINC01094	ncRNA	long intergenic non-protein coding RNA 1094
chr4.83206148	0.000887464	0.380562	Intergenic	88995	HNRNPD	protein-coding	heterogeneous nuclear ribonucleoprotein D
chr4.84140616	0.000435919	-0.607093	Intergenic	65331	COQ2	protein-coding	coenzyme Q2, polyprenyltransferase
chr4.85417416	0.000386906	0.597458	intron (NM_006168, intron 1 of 2)	1970	NKX6-1	protein-coding	NK6 homeobox 1
chr4.87813711	0.000575477	0.103108	promoter-TSS (NM_144645)	-137	C4orf36	protein-coding	chromosome 4 open reading frame 36
chr4.94750827	7.76442e-05	0.119107	exon (NM_005172, exon 1 of 1)	924	ATOH1	protein-coding	atonal bHLH transcription factor 1
chr4.96470659	4.98333e-05	0.146836	promoter-TSS (NM_003728)	-536	UNC5C	protein-coding	unc-5 netrin receptor C
chr4.96761264	0.000916245	-0.242055	promoter-TSS (NM_005390)	21	PDHA2	protein-coding	pyruvate dehydrogenase E1 alpha 2 subunit
chr4.99181740	3.02866e-05	-0.17429	promoter-TSS (NM_001100426)	-794	RAP1GDS1	protein-coding	Rap1 GTPase-GDP dissociation stimulator 1
chr4.103404383	1.81363e-05	-0.35284	intron (NR_136202, intron 1 of 4)	-18132	NFKB1	protein-coding	nuclear factor kappa B subunit 1
chr4.106394109	1.65352e-05	0.481418	intron (NM_176869, intron 1 of 11)	1109	PPA2	protein-coding	pyrophosphatase (inorganic) 2
chr4.107957157	0.000635032	0.133163	5' UTR (NM_014421, exon 1 of 4)	312	DKK2	protein-coding	dickkopf WNT signaling pathway inhibitor 2
chr4.109904657	0.0009555	0.433451	intron (NM_198721, intron 5 of 36)	-220449	ETNPPL	protein-coding	ethanolamine-phosphate phospho-lyase
chr4.111539437	0.000657485	-0.387883	exon (NM_001204397, exon 7 of 7)	-2824	PANCR	ncRNA	PITX2 adjacent non-coding RNA
chr4.111552353	0.000316375	-0.271602	intron (NM_153427, intron 3 of 4)	-8121	PITX2	protein-coding	paired like homeodomain 2
chr4.111559912	0.000319455	0.518492	intron (NM_153427, intron 1 of 4)	3366	PITX2	protein-coding	paired like homeodomain 2
chr4.111561070	0.000361534	0.444564	intron (NM_153427, intron 1 of 4)	2208	PITX2	protein-coding	paired like homeodomain 2
chr4.113143928	0.000951672	-0.337799	Intergenic	-9014	AP1AR	protein-coding	adaptor related protein complex 1 associated regulatory protein
chr4.113444508	0.000256245	-0.130453	intron (NR_161159, intron 1 of 3)	-7173	NEUROG2	protein-coding	neurogenin 2
chr4.117847339	0.000623937	0.282076	Intergenic	159392	TRAM1L1	protein-coding	translocation associated membrane protein 1 like 1
chr4.120988878	0.000454026	0.91049	promoter-TSS (NM_002358)	-876	MAD2L1	protein-coding	mitotic arrest deficient 2 like 1
chr4.121844182	0.000329238	-0.112012	promoter-TSS (NM_018699)	-162	PRDM5	protein-coding	PR/SET domain 5
chr4.121992406	0.000698672	0.122002	intron (NM_024574, intron 1 of 3)	1283	NDNF	protein-coding	neuron derived neurotrophic factor
chr4.122871430	5.71443e-06	0.274039	intron (NM_001366479, intron 1 of 10)	1784	TRPC3	protein-coding	transient receptor potential cation channel subfamily C member 3
chr4.135543961	0.00060376	0.28218	Intergenic	198939	LINC02462	ncRNA	long intergenic non-protein coding RNA 2462
chr4.136328168	0.000513495	-0.720327	Intergenic	-283455	LINC02485	ncRNA	long intergenic non-protein coding RNA 2485
chr4.140619548	0.000933796	0.222308	intron (NM_001204367, intron 2 of 4)	32576	MGST2	protein-coding	microsomal glutathione S-transferase 2
chr4.142053228	0.000321138	0.235246	intron (NM_020724, intron 1 of 6)	1394	RNF150	protein-coding	ring finger protein 150
chr4.142054353	0.000850063	-0.104119	5' UTR (NM_020724, exon 1 of 7)	269	RNF150	protein-coding	ring finger protein 150
chr4.151749477	0.000869188	-0.620302	exon (NM_001367550, exon 30 of 57)	186941	LRBA	protein-coding	LPS responsive beige-like anchor protein
chr4.156385291	0.000453965	-0.250613	Intergenic	-87175	MAP9	protein-coding	microtubule associated protein 9
chr4.166794986	0.000657916	-0.340729	5' UTR (NM_001204760, exon 1 of 10)	598	TLL1	protein-coding	tolloid like 1
chr4.171011195	0.000505944	0.159462	promoter-TSS (NM_016228)	-89	AADAT	protein-coding	aminoadipate aminotransferase
chr4.174428252	0.000378906	-0.508043	intron (NM_001329597, intron 1 of 3)	12136	SCRG1	protein-coding	stimulator of chondrogenesis 1
chr4.174430839	0.000325151	0.154234	intron (NM_001329597, intron 1 of 3)	9549	SCRG1	protein-coding	stimulator of chondrogenesis 1
chr4.174432474	0.000909159	1.42913	intron (NM_001329597, intron 1 of 3)	7914	SCRG1	protein-coding	stimulator of chondrogenesis 1
chr4.175776541	0.000674292	-0.397721	intron (NR_125900, intron 2 of 4)	23663	LOC101928551	ncRNA	uncharacterized LOC101928551
chr4.179998299	0.000163581	-0.327978	Intergenic	-1169210	LINC01099	ncRNA	long intergenic non-protein coding RNA 1099
chr4.183064945	0.000762538	0.204367	non-coding (NR_027107, exon 3 of 4)	722	TENM3-AS1	ncRNA	TENM3 antisense RNA 1
chr4.184320585	0.000417252	0.459274	Intergenic	-45203	CDKN2AIP	protein-coding	CDKN2A interacting protein
chr4.184754335	0.000748533	-0.566463	intron (NR_132761, intron 1 of 2)	35161	STOX2	protein-coding	storkhead box 2
chr4.185735990	0.000730462	0.582759	intron (NM_001286711, intron 1 of 19)	-2578	ACSL1	protein-coding	acyl-CoA synthetase long chain family member 1
chr4.185880323	8.40813e-05	1.00832	Intergenic	-20730	MIR4455	ncRNA	microRNA 4455
chr4.187867960	0.000143994	-0.472213	Intergenic	-222951	FAT1	protein-coding	FAT atypical cadherin 1
chr4.190600359	6.87214e-05	0.527862	intron (NR_135513, intron 2 of 2)	1391	LOC105379514	ncRNA	uncharacterized LOC105379514
chr4.190728583	0.000391729	-1.21955	intron (NR_149039, intron 3 of 3)	-74086	LINC01596	ncRNA	long intergenic non-protein coding RNA 1596
chr5.160289	0.000624384	0.471615	intron (NM_052909, intron 11 of 19)	-31320	LRRC14B	protein-coding	leucine rich repeat containing 14B
chr5.320789	4.88714e-05	0.217154	intron (NM_001242412, intron 1 of 10)	16499	AHRR	protein-coding	aryl-hydrocarbon receptor repressor
chr5.322216	0.000972426	-0.184994	intron (NM_001242412, intron 1 of 10)	17926	AHRR	protein-coding	aryl-hydrocarbon receptor repressor
chr5.486523	0.000513174	-0.474447	intron (NM_004174, intron 3 of 16)	13173	SLC9A3-AS1	ncRNA	SLC9A3 antisense RNA 1
chr5.522339	0.000964031	-0.508127	intron (NM_004174, intron 1 of 16)	2224	SLC9A3	protein-coding	solute carrier family 9 member A3
chr5.853000	0.000464069	0.497555	Intergenic	-1900	ZDHHC11	protein-coding	zinc finger DHHC-type containing 11
chr5.1298573	0.000626799	-0.395202	Intergenic	-3391	TERT	protein-coding	telomerase reverse transcriptase
chr5.1348071	4.83001e-05	-0.77183	Intergenic	-2858	CLPTM1L	protein-coding	CLPTM1 like
chr5.1635365	0.000143215	-0.426239	Intergenic	-1246	LOC728613	pseudo	programmed cell death 6 pseudogene
chr5.2130038	0.00052733	0.942642	Intergenic	182276	LOC100506858	ncRNA	uncharacterized LOC100506858
chr5.2371956	0.00048383	-0.228533	Intergenic	-59642	LOC100506858	ncRNA	uncharacterized LOC100506858
chr5.2739127	0.000556989	0.282579	Intergenic	12663	IRX2	protein-coding	iroquois homeobox 2
chr5.2743741	0.000115446	-0.142235	Intergenic	8049	IRX2	protein-coding	iroquois homeobox 2
chr5.2747761	0.000122182	0.200532	intron (NM_033267, intron 3 of 3)	4029	IRX2	protein-coding	iroquois homeobox 2
chr5.3118770	0.000278315	0.509626	Intergenic	-59178	LINC01377	ncRNA	long intergenic non-protein coding RNA 1377
chr5.3121598	0.000491717	0.485898	Intergenic	-56350	LINC01377	ncRNA	long intergenic non-protein coding RNA 1377
chr5.3599406	0.000425014	0.237113	exon (NM_024337, exon 2 of 4)	3461	IRX1	protein-coding	iroquois homeobox 1
chr5.6583692	0.000687612	-0.199434	non-coding (NR_024424, exon 1 of 3)	304	LINC01018	ncRNA	long intergenic non-protein coding RNA 1018
chr5.6723729	0.000480435	-1.21906	intron (NM_001171805, intron 1 of 12)	10185	TENT4A	protein-coding	terminal nucleotidyltransferase 4A
chr5.10563358	0.000736902	-0.223414	promoter-TSS (NM_001164440)	-823	ANKRD33B	protein-coding	ankyrin repeat domain 33B
chr5.10632152	0.000313719	-0.911228	intron (NM_001164440, intron 2 of 3)	67971	ANKRD33B	protein-coding	ankyrin repeat domain 33B
chr5.12795629	0.000814481	-2.04822	intron (NR_033383, intron 3 of 3)	127659	MIR4454	ncRNA	microRNA 4454
chr5.14653390	0.000872569	-0.24998	promoter-TSS (NR_132980)	-900	SNORD141A	snoRNA	small nucleolar RNA, C/D box 141A
chr5.14733878	0.00023703	0.23024	intron (NM_054027, intron 8 of 11)	21076	LOC100130744	ncRNA	uncharacterized LOC100130744
chr5.14739833	0.00099768	0.351045	intron (NM_054027, intron 8 of 11)	27031	LOC100130744	ncRNA	uncharacterized LOC100130744
chr5.16179327	0.000708044	-0.221507	exon (NM_001102562, exon 1 of 4)	572	2022-03-11	protein-coding	membrane associated ring-CH-type finger 11
chr5.16539589	0.000486742	-0.271732	intron (NM_001034850, intron 3 of 8)	-30483	RETREG1	protein-coding	reticulophagy regulator 1
chr5.18399841	9.11529e-05	-0.432336	Intergenic	592459	LINC02223	ncRNA	long intergenic non-protein coding RNA 2223
chr5.21341473	0.00090349	-1.34468	Intergenic	-118115	GUSBP1	pseudo	GUSB pseudogene 1
chr5.31866816	0.000323033	-0.561168	intron (NM_178140, intron 2 of 24)	69448	MIR4279	ncRNA	microRNA 4279
chr5.36782691	3.32171e-05	-0.52968	Intergenic	94104	NIPBL-DT	ncRNA	NIPBL divergent transcript
chr5.36782719	0.000174049	-0.402246	Intergenic	94076	NIPBL-DT	ncRNA	NIPBL divergent transcript
chr5.36782725	0.000717365	-0.445323	Intergenic	94070	NIPBL-DT	ncRNA	NIPBL divergent transcript
chr5.38845826	0.000182062	-0.125838	promoter-TSS (NM_001323507)	104	OSMR-AS1	ncRNA	OSMR antisense RNA 1 (head to head)
chr5.40495559	0.000660889	1.32419	Intergenic	-184457	PTGER4	protein-coding	prostaglandin E receptor 4
chr5.41334593	0.000918746	-1.781	intron (NM_001005473, intron 2 of 2)	-73023	C6	protein-coding	complement C6
chr5.43034286	0.000650979	-0.347556	intron (NR_104651, intron 2 of 2)	6160	ANXA2R	protein-coding	annexin A2 receptor
chr5.45696465	0.000296914	-0.135556	promoter-TSS (NM_021072)	16	HCN1	protein-coding	hyperpolarization activated cyclic nucleotide gated potassium channel 1
chr5.50265231	0.000349797	0.252341	non-coding (NR_104653, exon 2 of 2)	789	LINC02106	ncRNA	long intergenic non-protein coding RNA 2106
chr5.52097309	0.00049997	0.38196	exon (NM_015946, exon 3 of 3)	13560	PELO	protein-coding	pelota mRNA surveillance and ribosome rescue factor
chr5.52774758	0.000346891	0.182766	Intergenic	-1700	FST	protein-coding	follistatin
chr5.53920730	0.000345454	-0.794141	Intergenic	78421	LOC102467080	ncRNA	uncharacterized LOC102467080
chr5.54516483	6.61465e-05	0.151183	exon (NM_001190787, exon 7 of 7)	6659	MCIDAS	protein-coding	multiciliate differentiation and DNA synthesis associated cell cycle protein
chr5.55615992	0.000116001	0.53332	Intergenic	-86836	ANKRD55	protein-coding	ankyrin repeat domain 55
chr5.57076358	0.000896897	-0.47621	Intergenic	118630	LINC02225	ncRNA	long intergenic non-protein coding RNA 2225
chr5.58484782	0.000961386	-0.3408	intron (NM_001349242, intron 5 of 16)	87158	PDE4D	protein-coding	phosphodiesterase 4D
chr5.60241156	0.000277961	-0.163162	promoter-TSS (NM_001290285)	125	NDUFAF2	protein-coding	NADH:ubiquinone oxidoreductase complex assembly factor 2
chr5.68159005	9.28446e-05	0.649759	Intergenic	166748	LINC02198	ncRNA	long intergenic non-protein coding RNA 2198
chr5.72479488	0.000834762	1.06501	Intergenic	10469	TMEM174	protein-coding	transmembrane protein 174
chr5.72526290	0.000799516	0.465895	Intergenic	-28503	LOC340090	ncRNA	uncharacterized LOC340090
chr5.72529895	0.000637375	0.137315	Intergenic	-32108	LOC340090	ncRNA	uncharacterized LOC340090
chr5.72594495	0.000516177	-0.237234	Intergenic	-39237	LINC02230	ncRNA	long intergenic non-protein coding RNA 2230
chr5.74633171	0.000484931	-0.42303	intron (NM_001130996, intron 1 of 18)	127	HMGCR	protein-coding	3-hydroxy-3-methylglutaryl-CoA reductase
chr5.76477088	0.000166584	0.520014	intron (NM_001349752, intron 1 of 21)	960	PDE8B	protein-coding	phosphodiesterase 8B
chr5.77844941	0.000607816	-0.508986	intron (NM_005779, intron 3 of 4)	99653	LHFPL2	protein-coding	LHFPL tetraspan subfamily member 2
chr5.78281684	0.000610231	0.312305	promoter-TSS (NM_198709)	96	ARSB	protein-coding	arylsulfatase B
chr5.81692891	0.000154424	0.50869	Intergenic	117611	ATP6AP1L	protein-coding	ATPase H+ transporting accessory protein 1 like
chr5.84125189	0.00089749	-0.542298	Intergenic	-444492	EDIL3	protein-coding	EGF like repeats and discoidin domains 3
chr5.87836219	0.000769626	-0.342843	non-coding (NR_152242, exon 4 of 4)	-101313	LINC02060	ncRNA	long intergenic non-protein coding RNA 2060
chr5.87976758	0.000623736	0.154716	intron (NR_146284, intron 1 of 3)	-2494	LINC00461	ncRNA	long intergenic non-protein coding RNA 461
chr5.87988000	0.000303526	0.385563	intron (NR_146284, intron 1 of 3)	-1143	LINC00461	ncRNA	long intergenic non-protein coding RNA 461
chr5.90680138	0.00013142	0.931798	intron (NR_027435, intron 1 of 2)	-1005	ARRDC3	protein-coding	arrestin domain containing 3
chr5.91213437	0.000117535	0.364868	Intergenic	-534304	ARRDC3	protein-coding	arrestin domain containing 3
chr5.92924852	0.000387019	0.994272	intron (NM_005654, intron 2 of 2)	5925	NR2F1	protein-coding	nuclear receptor subfamily 2 group F member 1
chr5.95154249	0.000759227	0.293256	intron (NM_002064, intron 1 of 2)	4180	GLRX	protein-coding	glutaredoxin
chr5.98265161	0.000361625	-0.130342	non-coding (NR_157078, exon 1 of 37)	256	CHD1	protein-coding	chromodomain helicase DNA binding protein 1
chr5.100110723	0.000621498	0.134965	Intergenic	41545	MIR548P	ncRNA	microRNA 548p
chr5.102087861	0.00068999	-0.215582	Intergenic	-2625	PAM	protein-coding	peptidylglycine alpha-amidating monooxygenase
chr5.103288760	0.000875643	0.345299	Intergenic	-390271	NUDT12	protein-coding	nudix hydrolase 12
chr5.106212535	0.000885403	0.535772	intron (NR_104671, intron 2 of 3)	134179	LINC01950	ncRNA	long intergenic non-protein coding RNA 1950
chr5.112770582	0.000388932	0.351815	5' UTR (NM_032028, exon 1 of 1)	103	TSSK1B	protein-coding	testis specific serine kinase 1B
chr5.116742900	9.27413e-06	0.517083	Intergenic	-8307	LINC00992	ncRNA	long intergenic non-protein coding RNA 992
chr5.117543127	0.000711859	0.262864	intron (NR_104997, intron 2 of 2)	-75141	LINC02148	ncRNA	long intergenic non-protein coding RNA 2148
chr5.124228176	0.000850057	0.258523	Intergenic	-144347	LOC101927421	ncRNA	uncharacterized LOC101927421
chr5.125350956	0.000218032	0.863939	Intergenic	-164313	LINC02039	ncRNA	long intergenic non-protein coding RNA 2039
chr5.125844539	0.000112391	0.376267	Intergenic	43698	GRAMD2B	protein-coding	GRAM domain containing 2B
chr5.128796450	0.000906361	0.122419	promoter-TSS (NR_125748)	-69	ADAMTS19-AS1	ncRNA	ADAMTS19 antisense RNA 1
chr5.128797274	0.00043986	-0.205939	promoter-TSS (NR_125748)	-893	ADAMTS19-AS1	ncRNA	ADAMTS19 antisense RNA 1
chr5.131594038	0.000755714	-0.651576	intron (NM_001131027, intron 1 of 5)	650	PDLIM4	protein-coding	PDZ and LIM domain 4
chr5.131755545	0.000630936	-0.236469	non-coding (NR_161242, exon 2 of 4)	8925	C5orf56	ncRNA	chromosome 5 open reading frame 56
chr5.132024718	0.000648457	-0.198358	Intergenic	-6398	LOC105379176	ncRNA	uncharacterized LOC105379176
chr5.132201507	8.75517e-05	-0.492719	promoter-TSS (NM_014402)	-455	GDF9	protein-coding	growth differentiation factor 9
chr5.132794281	0.000130912	-0.435242	intron (NM_015082, intron 3 of 15)	-30884	MIR1289-2	ncRNA	microRNA 1289-2
chr5.132947686	0.000736883	-0.168297	intron (NM_015082, intron 1 of 15)	545	FSTL4	protein-coding	follistatin like 4
chr5.134825778	0.000545733	-0.174129	Intergenic	-37738	TIFAB	protein-coding	TIFA inhibitor
chr5.134826600	0.000604112	-0.353125	Intergenic	-38560	TIFAB	protein-coding	TIFA inhibitor
chr5.134914670	0.000429735	0.263012	promoter-TSS (NM_001349345)	-184	SLC25A48	protein-coding	solute carrier family 25 member 48
chr5.138088692	0.000488986	-0.165975	promoter-TSS (NM_001290310)	305	LOC105379194	ncRNA	uncharacterized LOC105379194
chr5.139016994	0.000167236	-0.2465	Intergenic	-9889	CXXC5	protein-coding	CXXC finger protein 5
chr5.139188170	0.000511678	-0.725859	intron (NM_032289, intron 1 of 14)	12778	PSD2	protein-coding	pleckstrin and Sec7 domain containing 2
chr5.139283573	0.000442073	-0.132977	intron (NM_013983, intron 1 of 10)	108181	PSD2	protein-coding	pleckstrin and Sec7 domain containing 2
chr5.140235435	0.000802868	-0.462736	promoter-TSS (NM_031859)	-46	PCDHA10	protein-coding	protocadherin alpha 10
chr5.140248985	0.000495231	-0.176379	exon (NM_031861, exon 1 of 1)	1888	PCDHA11	protein-coding	protocadherin alpha 11
chr5.140604719	0.000480335	-0.342079	exon (NM_018934, exon 1 of 1)	2822	PCDHB14	protein-coding	protocadherin beta 14
chr5.140605206	0.000386865	0.335543	exon (NM_018934, exon 1 of 1)	3309	PCDHB14	protein-coding	protocadherin beta 14
chr5.140613859	0.00012295	0.391328	promoter-TSS (NR_001281)	-45	PCDHB18P	pseudo	protocadherin beta 18 pseudogene
chr5.140746310	0.000699045	-1.83169	TTS (NM_032054)	2413	PCDHGA5	protein-coding	protocadherin gamma subfamily A, 5
chr5.140773031	0.000237019	0.405653	exon (NM_014004, exon 1 of 1)	1549	PCDHGA8	protein-coding	protocadherin gamma subfamily A, 8
chr5.140783157	0.000740977	0.367426	exon (NM_018921, exon 1 of 4)	638	PCDHGA9	protein-coding	protocadherin gamma subfamily A, 9
chr5.140871325	0.00025074	0.210484	exon (NM_032407, exon 1 of 1)	2518	PCDHGC5	protein-coding	protocadherin gamma subfamily C, 5
chr5.142024892	0.000177007	-0.306338	intron (NM_001144935, intron 1 of 3)	-1027	FGF1	protein-coding	fibroblast growth factor 1
chr5.145716474	0.000934095	0.223834	Intergenic	-1927	POU4F3	protein-coding	POU class 4 homeobox 3
chr5.146086127	0.000897108	-0.246989	intron (NM_001271899, intron 2 of 9)	172220	PPP2R2B	protein-coding	protein phosphatase 2 regulatory subunit Bbeta
chr5.148961137	0.000513235	0.110857	promoter-TSS (NM_001001669)	77	ARHGEF37	protein-coding	Rho guanine nucleotide exchange factor 37
chr5.150400328	0.000576434	-0.267803	intron (NM_002084, intron 1 of 4)	177	GPX3	protein-coding	glutathione peroxidase 3
chr5.151066486	0.000593311	0.141278	promoter-TSS (NM_003118)	-11	SPARC	protein-coding	secreted protein acidic and cysteine rich
chr5.151138583	0.000539692	0.176407	promoter-TSS (NM_004045)	-392	ATOX1	protein-coding	antioxidant 1 copper chaperone
chr5.153005009	0.000216633	0.808841	intron (NM_001258020, intron 3 of 16)	133278	GRIA1	protein-coding	glutamate ionotropic receptor AMPA type subunit 1
chr5.157314156	0.000442148	0.452628	Intergenic	-28004	CLINT1	protein-coding	clathrin interactor 1
chr5.157342540	0.000448274	-0.479871	Intergenic	-56388	CLINT1	protein-coding	clathrin interactor 1
chr5.159414052	0.000501697	-0.252475	Intergenic	-22054	TTC1	protein-coding	tetratricopeptide repeat domain 1
chr5.159739478	0.000301996	-0.193853	promoter-TSS (NM_024565)	92	CCNJL	protein-coding	cyclin J like
chr5.159849178	0.000646282	-0.332538	5' UTR (NM_001282382, exon 1 of 5)	262	PTTG1	protein-coding	PTTG1 regulator of sister chromatid separation, securin
chr5.162050341	0.000304096	-0.440622	Intergenic	555694	GABRG2	protein-coding	gamma-aminobutyric acid type A receptor gamma2 subunit
chr5.162310647	0.000371346	0.582912	Intergenic	-553929	CCNG1	protein-coding	cyclin G1
chr5.162864734	0.000134902	-0.356446	non-coding (NR_157056, exon 1 of 7)	134	CCNG1	protein-coding	cyclin G1
chr5.165721103	0.000500965	1.02549	Intergenic	632271	LINC01947	ncRNA	long intergenic non-protein coding RNA 1947
chr5.167593211	0.000215865	-0.142478	TTS (NR_162139)	362	MIR12125	ncRNA	microRNA 12125
chr5.171538822	0.000971256	-0.952088	intron (NM_005990, intron 4 of 18)	76405	STK10	protein-coding	serine/threonine kinase 10
chr5.172070533	0.000624413	0.481643	intron (NM_001308177, intron 1 of 3)	2268	NEURL1B	protein-coding	neuralized E3 ubiquitin protein ligase 1B
chr5.172297122	0.000477555	0.592543	intron (NM_001031711, intron 1 of 9)	35869	ERGIC1	protein-coding	endoplasmic reticulum-golgi intermediate compartment 1
chr5.172630139	0.000723704	0.919739	Intergenic	32069	NKX2-5	protein-coding	NK2 homeobox 5
chr5.172665307	0.000615259	0.274565	Intergenic	-3099	NKX2-5	protein-coding	NK2 homeobox 5
chr5.172720914	0.00073881	0.342648	Intergenic	-9818	MIR12118	ncRNA	microRNA 12118
chr5.173009633	0.000424234	-0.977155	intron (NR_027108, intron 2 of 3)	2997	LOC285593	ncRNA	uncharacterized LOC285593
chr5.173277872	0.000122597	1.05053	Intergenic	-37479	CPEB4	protein-coding	cytoplasmic polyadenylation element binding protein 4
chr5.173602909	0.000101786	0.423641	Intergenic	130201	NSG2	protein-coding	neuronal vesicle trafficking associated 2
chr5.173909619	0.00056177	-0.43925	intron (NR_125806, intron 2 of 5)	146263	LINC01411	ncRNA	long intergenic non-protein coding RNA 1411
chr5.174159282	0.00088969	0.188302	Intergenic	7698	MSX2	protein-coding	msh homeobox 2
chr5.174871158	0.000415951	-0.186738	promoter-TSS (NM_000794)	26	DRD1	protein-coding	dopamine receptor D1
chr5.175621603	0.000864364	0.138498	intron (NR_036494, intron 1 of 25)	4694	LOC643201	pseudo	centrosomal protein 192kDa pseudogene
chr5.175956970	0.000702654	0.567829	intron (NM_014901, intron 7 of 10)	7432	RNF44	protein-coding	ring finger protein 44
chr5.176294390	0.000486577	-0.527127	intron (NM_133369, intron 2 of 14)	31956	HK3	protein-coding	hexokinase 3
chr5.176537048	0.000758775	0.230478	Intergenic	20498	FGFR4	protein-coding	fibroblast growth factor receptor 4
chr5.176889560	1.43824e-05	0.224443	promoter-TSS (NM_001364152)	-134	DBN1	protein-coding	drebrin 1
chr5.177209941	0.000563386	-0.295866	promoter-TSS (NR_146227)	-21	FAM153A	protein-coding	family with sequence similarity 153 member A
chr5.177365106	0.000254623	-0.310936	Intergenic	-1421	LOC100128340	ncRNA	uncharacterized LOC100128340
chr5.177891129	1.26824e-05	-0.330155	intron (NM_173465, intron 2 of 28)	126264	COL23A1	protein-coding	collagen type XXIII alpha 1 chain
chr5.179886767	0.000190764	0.301936	Intergenic	-34611	CNOT6	protein-coding	CCR4-NOT transcription complex subunit 6
chr5.179921576	0.000195601	0.467723	non-coding (NR_163437, exon 1 of 13)	198	CNOT6	protein-coding	CCR4-NOT transcription complex subunit 6
chr5.180597619	0.000794815	-0.480456	Intergenic	15677	OR2V2	protein-coding	olfactory receptor family 2 subfamily V member 2
chr6.393147	0.000851524	0.134838	non-coding (NR_046000, exon 2 of 10)	1396	IRF4	protein-coding	interferon regulatory factor 4
chr6.1105395	0.000820937	0.884938	Intergenic	-3829	LINC01622	ncRNA	long intergenic non-protein coding RNA 1622
chr6.2849498	0.000936789	0.462805	Intergenic	4842	MIR4645	ncRNA	microRNA 4645
chr6.2857934	0.000236519	0.715356	intron (NR_033851, intron 1 of 1)	-3594	MIR4645	ncRNA	microRNA 4645
chr6.3156937	0.000911327	-0.833695	intron (NM_001310315, intron 1 of 3)	840	TUBB2A	protein-coding	tubulin beta 2A class IIa
chr6.3171217	0.000449392	0.325983	Intergenic	-13440	TUBB2A	protein-coding	tubulin beta 2A class IIa
chr6.5994350	0.000836005	-1.00869	Intergenic	9926	NRN1	protein-coding	neuritin 1
chr6.6558209	0.000285071	-0.617173	intron (NR_026970, intron 3 of 7)	-30743	LY86	protein-coding	lymphocyte antigen 86
chr6.6762157	0.000609617	-0.227423	Intergenic	-139099	LY86-AS1	ncRNA	LY86 antisense RNA 1
chr6.7108872	0.000649436	-0.131922	intron (NM_001003699, intron 1 of 12)	679	RREB1	protein-coding	ras responsive element binding protein 1
chr6.7344568	0.000217587	-0.43939	intron (NM_001170693, intron 10 of 12)	-31137	SSR1	protein-coding	signal sequence receptor subunit 1
chr6.9291008	0.000903506	-0.209506	Intergenic	638567	HULC	ncRNA	hepatocellular carcinoma up-regulated long non-coding RNA
chr6.9291036	0.000227137	-0.270931	Intergenic	638595	HULC	ncRNA	hepatocellular carcinoma up-regulated long non-coding RNA
chr6.10423690	0.000564996	0.19126	Intergenic	-3398	TFAP2A	protein-coding	transcription factor AP-2 alpha
chr6.10495057	0.000347006	-0.28035	Intergenic	-26510	GCNT2	protein-coding	glucosaminyl (N-acetyl) transferase 2 (I blood group)
chr6.11745094	0.000946454	-0.470001	intron (NM_001143948, intron 4 of 6)	34185	ADTRP	protein-coding	androgen dependent TFPI regulating protein
chr6.13396025	0.000450296	-0.547369	intron (NM_018988, intron 1 of 1)	12343	GFOD1	protein-coding	glucose-fructose oxidoreductase domain containing 1
chr6.17102355	0.000581152	-0.161173	promoter-TSS (NM_001190766)	-133	STMND1	protein-coding	stathmin domain containing 1
chr6.17200877	0.000619401	-0.646423	Intergenic	-80714	RBM24	protein-coding	RNA binding motif protein 24
chr6.17745801	0.000717236	-0.233174	Intergenic	38528	LOC105374952	ncRNA	uncharacterized LOC105374952
chr6.18123049	0.000519972	-0.278934	promoter-TSS (NM_198586)	-142	NHLRC1	protein-coding	NHL repeat containing E3 ubiquitin protein ligase 1
chr6.20245036	0.000167091	0.327358	Intergenic	-32337	MBOAT1	protein-coding	membrane bound O-acyltransferase domain containing 1
chr6.22569543	9.8965e-05	-0.556532	promoter-TSS (NM_138574)	-251	HDGFL1	protein-coding	HDGF like 1
chr6.24951622	0.000348199	-0.878578	intron (NM_001286446, intron 1 of 13)	-15435	RIPOR2	protein-coding	RHO family interacting cell polarization regulator 2
chr6.26046129	0.000680045	-0.269228	TTS (NM_003531)	491	HIST1H3C	protein-coding	histone cluster 1 H3 family member c
chr6.26743765	0.000323487	0.476314	Intergenic	-83786	ZNF322	protein-coding	zinc finger protein 322
chr6.27248538	0.000187271	0.653562	Intergenic	31472	POM121L2	protein-coding	POM121 transmembrane nucleoporin like 2
chr6.27525917	0.000172716	-0.581563	Intergenic	-85021	ZNF184	protein-coding	zinc finger protein 184
chr6.27831911	0.000858785	0.327694	Intergenic	-1195	HIST1H2AL	protein-coding	histone cluster 1 H2A family member l
chr6.28557301	0.00080692	0.105872	intron (NM_001329616, intron 1 of 5)	-2227	ZBED9	protein-coding	zinc finger BED-type containing 9
chr6.28764664	0.000703059	-0.186276	Intergenic	66789	LINC01623	ncRNA	long intergenic non-protein coding RNA 1623
chr6.29555799	0.000388924	0.499437	exon (NM_007160, exon 1 of 1)	117	OR2H2	protein-coding	olfactory receptor family 2 subfamily H member 2
chr6.29717188	0.00088553	0.163779	promoter-TSS (NR_026972)	-363	HLA-F-AS1	ncRNA	HLA-F antisense RNA 1
chr6.30574331	0.000214079	0.236015	exon (NM_002714, exon 8 of 20).2	10688	PPP1R10	protein-coding	protein phosphatase 1 regulatory subunit 10
chr6.30665266	7.63831e-05	0.427309	Intergenic	-5577	MDC1-AS1	ncRNA	MDC1 antisense RNA 1
chr6.30684600	0.000221075	0.326716	intron (NM_014641, intron 1 of 14).8	457	MDC1	protein-coding	mediator of DNA damage checkpoint 1
chr6.30857136	0.00059317	0.284219	exon (NM_001297654, exon 4 of 18)	672	DDR1	protein-coding	discoidin domain receptor tyrosine kinase 1
chr6.31138982	0.00063193	-0.177133	promoter-TSS (NM_002701).5	-524	POU5F1	protein-coding	POU class 5 homeobox 1
chr6.31141836	0.000455611	-0.259558	intron (NR_152835, intron 1 of 1)	-3378	POU5F1	protein-coding	POU class 5 homeobox 1
chr6.31154368	7.01692e-05	-0.498258	promoter-TSS (NR_026816)	-275	PSORS1C3	ncRNA	psoriasis susceptibility 1 candidate 3
chr6.31207920	0.000654245	0.236661	Intergenic	31948	HLA-C	protein-coding	major histocompatibility complex, class I, C
chr6.31229775	0.000774037	0.484133	Intergenic	10093	HLA-C	protein-coding	major histocompatibility complex, class I, C
chr6.31251039	5.29856e-05	-0.323707	Intergenic	-11127	HLA-C	protein-coding	major histocompatibility complex, class I, C
chr6.31438205	0.000667596	0.405176	promoter-TSS (NR_002812)	-800	HCG26	ncRNA	HLA complex group 26
chr6.31458907	0.000708512	0.482376	intron (NR_149132, intron 1 of 1)	3663	MICB-DT	ncRNA	MICB divergent transcript
chr6.31527707	0.000646078	0.198686	non-coding (NR_149045, exon 2 of 2)	-12168	LTA	protein-coding	lymphotoxin alpha
chr6.31605304	0.000199883	-0.46275	exon (NM_004638, exon 31 of 31).5	3741	MIR6832	ncRNA	microRNA 6832
chr6.31637619	3.87024e-05	-0.201012	exon (NM_001320, exon 7 of 7)	-1108	LY6G5B	protein-coding	lymphocyte antigen 6 family member G5B
chr6.31702862	4.77347e-05	0.125891	intron (NM_001288, intron 1 of 5).7	1459	CLIC1	protein-coding	chloride intracellular channel 1
chr6.31836067	0.000894986	-0.149023	intron (NM_001178044, intron 12 of 19)	-5470	NEU1	protein-coding	neuraminidase 1
chr6.31838613	0.00051726	0.392116	exon (NM_025257, exon 10 of 21)	6834	SLC44A4	protein-coding	solute carrier family 44 member 4
chr6.31854617	0.00034537	0.143045	exon (NM_001363689, exon 16 of 27).3	-7795	SLC44A4	protein-coding	solute carrier family 44 member 4
chr6.31857100	0.000687024	0.234244	exon (NM_001363689, exon 8 of 27).3	7665	EHMT2	protein-coding	euchromatic histone lysine methyltransferase 2
chr6.32054659	0.000461631	-0.31944	intron (NM_001365276, intron 6 of 43).4	22455	TNXB	protein-coding	tenascin XB
chr6.32064627	9.03932e-05	-0.411999	exon (NM_019105, exon 3 of 44)	12487	TNXB	protein-coding	tenascin XB
chr6.32363345	0.00055737	-0.727245	intron (NM_001304561, intron 5 of 7)	5059	HCG23	ncRNA	HLA complex group 23
chr6.32447119	0.000552388	1.11192	Intergenic	39456	HLA-DRA	protein-coding	major histocompatibility complex, class II, DR alpha
chr6.32600562	1.31863e-05	0.513977	Intergenic	-4620	HLA-DQA1	protein-coding	major histocompatibility complex, class II, DQ alpha 1
chr6.33145062	0.000700513	0.276667	intron (NM_080680, intron 23 of 65).6	15181	COL11A2	protein-coding	collagen type XI alpha 2 chain
chr6.33273066	0.000449613	-0.256947	exon (NM_003190, exon 4 of 8).4	-5902	RGL2	protein-coding	ral guanine nucleotide dissociation stimulator like 2
chr6.33374183	0.000171994	-0.268314	exon (NM_002263, exon 8 of 11)	-4607	PHF1	protein-coding	PHD finger protein 1
chr6.33561188	0.00080872	-0.253931	promoter-TSS (NR_027908)	-74	LINC00336	ncRNA	long intergenic non-protein coding RNA 336
chr6.33956090	0.000675368	-0.978671	Intergenic	11737	MIR1275	ncRNA	microRNA 1275
chr6.34499814	0.000158212	-0.383903	intron (NM_001199583, intron 9 of 9)	17166	PACSIN1	protein-coding	protein kinase C and casein kinase substrate in neurons 1
chr6.34966777	0.000281675	-0.331296	intron (NM_015245, intron 10 of 23)	109746	ANKS1A	protein-coding	ankyrin repeat and sterile alpha motif domain containing 1A
chr6.35310554	0.000476062	0.135426	intron (NM_001171818, intron 1 of 8)	220	PPARD	protein-coding	peroxisome proliferator activated receptor delta
chr6.35528127	0.000887798	0.245361	Intergenic	-47455	TULP1	protein-coding	TUB like protein 1
chr6.35888970	0.000441523	-0.472366	promoter-TSS (NR_034069)	-14	SRPK1	protein-coding	SRSF protein kinase 1
chr6.35996158	0.000856548	-0.116368	intron (NM_139013, intron 1 of 9)	574	MAPK14	protein-coding	mitogen-activated protein kinase 14
chr6.36651994	0.000796005	-0.203582	exon (NM_001291549, exon 3 of 4)	5504	CDKN1A	protein-coding	cyclin dependent kinase inhibitor 1A
chr6.36740353	0.00091464	-0.545753	intron (NM_020939, intron 10 of 20)	-15168	CPNE5	protein-coding	copine 5
chr6.36795406	0.00025146	0.154377	intron (NM_001314017, intron 1 of 6)	11813	CPNE5	protein-coding	copine 5
chr6.37248212	0.00019172	0.629418	intron (NR_130108, intron 3 of 12)	-22282	TMEM217	protein-coding	transmembrane protein 217
chr6.39759976	0.000426215	-0.28794	promoter-TSS (NM_001201427)	-175	DAAM2	protein-coding	dishevelled associated activator of morphogenesis 2
chr6.41340690	0.00088496	0.155006	Intergenic	37345	NCR2	protein-coding	natural cytotoxicity triggering receptor 2
chr6.41605004	0.000842959	0.697204	5' UTR (NM_001300804, exon 1 of 6)	249	MDFI	protein-coding	MyoD family inhibitor
chr6.42071153	0.000226366	-0.269831	3' UTR (NM_001164446, exon 5 of 5)	39204	C6orf132	protein-coding	chromosome 6 open reading frame 132
chr6.44301334	0.000916716	-0.640793	Intergenic	-9062	SPATS1	protein-coding	spermatogenesis associated serine rich 1
chr6.45799710	0.0005572	-0.511349	Intergenic	105623	CLIC5	protein-coding	chloride intracellular channel 5
chr6.46702683	0.00065447	0.335241	intron (NM_001168357, intron 1 of 11)	428	PLA2G7	protein-coding	phospholipase A2 group VII
chr6.46742235	7.34549e-05	-0.302202	Intergenic	-18890	MEP1A	protein-coding	meprin A subunit alpha
chr6.49519185	0.000777705	-0.169603	non-coding (NR_146862, exon 1 of 4)	805	C6orf141	protein-coding	chromosome 6 open reading frame 141
chr6.49538530	0.000645854	0.445945	Intergenic	20150	C6orf141	protein-coding	chromosome 6 open reading frame 141
chr6.50683053	0.000752506	-0.319643	exon (NM_172238, exon 2 of 8)	1797	TFAP2D	protein-coding	transcription factor AP-2 delta
chr6.50798998	0.000797222	0.705407	intron (NM_003221, intron 3 of 6)	12415	TFAP2B	protein-coding	transcription factor AP-2 beta
chr6.52226509	0.000633303	-0.179605	promoter-TSS (NM_133367)	-439	PAQR8	protein-coding	progestin and adipoQ receptor family member 8
chr6.52746953	0.000557868	-0.555579	Intergenic	27542	GSTA3	protein-coding	glutathione S-transferase alpha 3
chr6.53224511	1.62992e-05	0.249787	Intergenic	-10535	ELOVL5	protein-coding	ELOVL fatty acid elongase 5
chr6.53832593	0.000275561	-0.554353	intron (NR_125842, intron 1 of 3)	-31094	MLIP-IT1	ncRNA	MLIP intronic transcript 1
chr6.56408091	8.12979e-05	0.31654	intron (NM_001144769, intron 55 of 96)	99595	DST	protein-coding	dystonin
chr6.58147370	0.000788636	-0.123045	Intergenic	115836	GUSBP4	pseudo	GUSB pseudogene 4
chr6.83777436	2.35431e-05	-0.125625	promoter-TSS (NM_001199942)	52	DOP1A	protein-coding	DOP1 leucine zipper like protein A
chr6.84140928	0.000961035	-0.244194	promoter-TSS (NM_002395)	-159	ME1	protein-coding	malic enzyme 1
chr6.84419293	0.000199962	-0.209934	promoter-TSS (NM_001256717)	133	LOC105377879	ncRNA	uncharacterized LOC105377879
chr6.85522715	7.60262e-05	-5.60603	Intergenic	-48400	TBX18	protein-coding	T-box transcription factor 18
chr6.86159100	0.000561108	-0.539165	promoter-TSS (NM_001204813)	-201	NT5E	protein-coding	5'-nucleotidase ecto
chr6.86884987	0.000874624	0.187446	Intergenic	-496537	SNHG5	ncRNA	small nucleolar RNA host gene 5
chr6.90790775	0.000746406	-0.715291	intron (NM_021813, intron 5 of 8)	186588	GJA10	protein-coding	gap junction protein alpha 10
chr6.99283220	3.95078e-06	-0.124513	exon (NM_005604, exon 1 of 1)	771	POU3F2	protein-coding	POU class 3 homeobox 2
chr6.99283910	0.000352176	-0.169552	exon (NM_005604, exon 1 of 1)	1461	POU3F2	protein-coding	POU class 3 homeobox 2
chr6.100054782	0.000984947	-0.173068	5' UTR (NM_021620, exon 1 of 4)	133	PRDM13	protein-coding	PR/SET domain 13
chr6.100584308	0.0001006	-0.264039	Intergenic	-142195	MCHR2	protein-coding	melanin concentrating hormone receptor 2
chr6.111750989	0.000341229	0.428205	intron (NM_002912, intron 2 of 32)	-53685	TRAF3IP2-AS1	ncRNA	TRAF3IP2 antisense RNA 1
chr6.112062959	0.000847508	-0.587752	intron (NM_153047, intron 3 of 13)	17374	FYN	protein-coding	FYN proto-oncogene, Src family tyrosine kinase
chr6.116726224	0.000801813	0.744266	intron (NM_013352, intron 2 of 5)	-33343	LOC100287467	ncRNA	uncharacterized LOC100287467
chr6.116731363	0.000804806	-0.686112	intron (NM_013352, intron 2 of 5)	-38482	LOC100287467	ncRNA	uncharacterized LOC100287467
chr6.117591382	0.000345648	0.322531	intron (NM_153453, intron 2 of 2)	4662	VGLL2	protein-coding	vestigial like family member 2
chr6.125284533	0.000105512	0.282217	promoter-TSS (NR_026876)	-361	RNF217-AS1	ncRNA	RNF217 antisense RNA 1 (head to head)
chr6.125518943	0.000324687	0.704754	promoter-TSS (NR_149043)	19	LOC100126584	ncRNA	uncharacterized LOC100126584
chr6.126069836	0.000700334	0.167127	promoter-TSS (NM_012259)	-941	HEY2	protein-coding	hes related family bHLH transcription factor with YRPW motif 2
chr6.126267839	0.000107315	1.26906	Intergenic	-10076	HINT3	protein-coding	histidine triad nucleotide binding protein 3
chr6.134217100	0.000934408	-0.419555	TTS (NM_198392)	6841	TCF21	protein-coding	transcription factor 21
chr6.134373639	0.000153349	0.128732	5' UTR (NM_145176, exon 1 of 5)	122	SLC2A12	protein-coding	solute carrier family 2 member 12
chr6.134373852	6.02268e-05	0.169649	promoter-TSS (NM_145176)	-91	SLC2A12	protein-coding	solute carrier family 2 member 12
chr6.137322944	0.000496663	-0.441793	exon (NM_001278722, exon 7 of 7)	-8577	NHEG1	ncRNA	neuroblastoma highly expressed 1
chr6.137810997	0.00048932	-0.159247	Intergenic	4533	OLIG3	protein-coding	oligodendrocyte transcription factor 3
chr6.137816613	0.000454133	0.475347	Intergenic	-1083	OLIG3	protein-coding	oligodendrocyte transcription factor 3
chr6.138429594	0.000613916	0.564137	Intergenic	-1039	PERP	protein-coding	p53 apoptosis effector related to PMP22
chr6.144988728	0.000532003	-1.12888	intron (NM_007124, intron 50 of 73)	261938	SNORA98	snoRNA	small nucleolar RNA, H/ACA box 98
chr6.146755801	0.000883482	0.271542	exon (NM_001278064, exon 8 of 8)	-109167	RAB32	protein-coding	RAB32, member RAS oncogene family
chr6.147828797	0.000670808	0.117477	Intergenic	-1028	SAMD5	protein-coding	sterile alpha motif domain containing 5
chr6.150244160	0.000441172	0.180667	promoter-TSS (NM_001001788)	96	RAET1G	protein-coding	retinoic acid early transcript 1G
chr6.150390017	0.00048096	-0.195246	intron (NM_024518, intron 1 of 4)	239	ULBP3	protein-coding	UL16 binding protein 3
chr6.150632359	0.000214888	-0.626008	Intergenic	-57788	IYD	protein-coding	iodotyrosine deiodinase
chr6.150952880	0.000120919	1.21486	intron (NM_001329799, intron 1 of 15)	-1219	PLEKHG1	protein-coding	pleckstrin homology and RhoGEF domain containing G1
chr6.151416236	0.000802523	0.203448	intron (NM_001242768, intron 27 of 27)	-7574	MIR12131	ncRNA	microRNA 12131
chr6.153155515	5.51272e-05	0.249257	Intergenic	83584	VIP	protein-coding	vasoactive intestinal peptide
chr6.155493309	0.000380619	0.590402	intron (NM_012454, intron 8 of 25)	-44790	TIAM2	protein-coding	T cell lymphoma invasion and metastasis 2
chr6.156188239	0.000979102	0.30368	Intergenic	-79691	MIR1202	ncRNA	microRNA 1202
chr6.156429071	0.00036545	0.396108	Intergenic	161141	MIR1202	ncRNA	microRNA 1202
chr6.156952316	0.000570824	0.284069	Intergenic	-146672	ARID1B	protein-coding	AT-rich interaction domain 1B
chr6.158403520	0.000685047	-0.271856	intron (NM_003898, intron 1 of 26)	626	SYNJ2	protein-coding	synaptojanin 2
chr6.158830476	0.000847392	-2.11064	intron (NM_001007466, intron 1 of 12)	86463	SNORA116	snoRNA	small nucleolar RNA, H/ACA box 116
chr6.159049799	0.000239004	-0.2894	intron (NM_020823, intron 14 of 16)	15975	DYNLT1	protein-coding	dynein light chain Tctex-type 1
chr6.159128237	0.000846215	0.737512	intron (NM_001318745, intron 3 of 14)	43803	SYTL3	protein-coding	synaptotagmin like 3
chr6.162472466	0.000624683	0.224764	intron (NM_013988, intron 2 of 8)	580458	LOC105378098	ncRNA	uncharacterized LOC105378098
chr6.164128725	0.000734848	0.320515	Intergenic	-36210	LOC102724152	ncRNA	uncharacterized LOC102724152
chr6.164132095	0.000408869	-0.619782	Intergenic	-39580	LOC102724152	ncRNA	uncharacterized LOC102724152
chr6.166876633	0.00035199	0.403779	intron (NR_046793, intron 2 of 3)	2237	RPS6KA2-IT1	ncRNA	RPS6KA2 intronic transcript 1
chr6.167093257	0.00095084	0.237981	intron (NM_001006932, intron 2 of 21)	-52519	RPS6KA2	protein-coding	ribosomal protein S6 kinase A2
chr6.168107517	0.000308131	-0.45515	Intergenic	-23051	LINC02487	ncRNA	long intergenic non-protein coding RNA 2487
chr6.168220347	0.000240093	0.619702	Intergenic	-6896	AFDN	protein-coding	afadin, adherens junction formation factor
chr6.168391560	0.000751196	0.354616	Intergenic	6196	KIF25-AS1	ncRNA	KIF25 antisense RNA 1
chr6.168614216	0.000311945	3.49627	Intergenic	12980	LOC105378137	ncRNA	uncharacterized LOC105378137
chr6.168661279	0.000670084	0.631091	intron (NR_110870, intron 3 of 4)	17662	LOC101929420	ncRNA	uncharacterized LOC101929420
chr6.168674852	0.000766549	-0.566935	Intergenic	31235	LOC101929420	ncRNA	uncharacterized LOC101929420
chr6.169142847	0.000908318	-0.258828	Intergenic	221629	LOC105378146	ncRNA	uncharacterized LOC105378146
chr6.169807633	0.000280515	-0.604546	Intergenic	-153425	THBS2	protein-coding	thrombospondin 2
chr6.170260324	0.000972906	-0.404775	Intergenic	-61404	LINC00242	ncRNA	long intergenic non-protein coding RNA 242
chr6.170560069	0.000752658	0.556358	Intergenic	11587	LOC154449	ncRNA	uncharacterized LOC154449
chr6.170616200	0.000796147	0.150493	intron (NM_001286381, intron 1 of 8)	391	FAM120B	protein-coding	family with sequence similarity 120B
chr6.170703651	0.000910985	-0.158405	intron (NM_032448, intron 8 of 10)	63803	MIR4644	ncRNA	microRNA 4644
chr7.118809	0.00040409	0.502716	Intergenic	30628	LOC102723672	ncRNA	uncharacterized LOC102723672
chr7.125176	0.000655085	-0.496975	Intergenic	24261	LOC102723672	ncRNA	uncharacterized LOC102723672
chr7.616744	0.00099807	-0.166567	intron (NM_001164762, intron 9 of 10)	15150	LOC101927000	ncRNA	uncharacterized LOC101927000
chr7.822221	0.000855502	-0.300543	intron (NR_075098, intron 12 of 12)	-32972	SUN1	protein-coding	Sad1 and UNC84 domain containing 1
chr7.907934	0.000158354	0.285229	intron (NR_160282, intron 20 of 22)	-8256	GET4	protein-coding	guided entry of tail-anchored proteins factor 4
chr7.1033082	0.000716331	-0.330665	intron (NR_156697, intron 4 of 4)	10266	CYP2W1	protein-coding	cytochrome P450 family 2 subfamily W member 1
chr7.1036306	0.000607239	-0.7738	TTS (NM_032350)	13490	CYP2W1	protein-coding	cytochrome P450 family 2 subfamily W member 1
chr7.1036588	3.40164e-05	-0.739592	TTS (NM_032350)	13772	CYP2W1	protein-coding	cytochrome P450 family 2 subfamily W member 1
chr7.1117471	0.00078769	0.454988	intron (NM_001350968, intron 2 of 5)	-8971	GPER1	protein-coding	G protein-coupled estrogen receptor 1
chr7.1286121	0.000969053	1.33134	Intergenic	13614	UNCX	protein-coding	UNC homeobox
chr7.1288690	0.00053144	-0.333413	Intergenic	16183	UNCX	protein-coding	UNC homeobox
chr7.1498290	0.000558471	-0.588452	intron (NM_182924, intron 1 of 16)	815	MICALL2	protein-coding	MICAL like 2
chr7.1781645	0.000108016	-0.702493	intron (NR_120508, intron 1 of 1)	300	ELFN1-AS1	ncRNA	ELFN1 antisense RNA 1
chr7.1912494	0.000324005	-0.494057	intron (NM_001304523, intron 17 of 17)	-28606	MIR4655	ncRNA	microRNA 4655
chr7.2058736	0.000441441	-0.650616	intron (NM_001304523, intron 11 of 17)	69950	SNORA114	snoRNA	small nucleolar RNA, H/ACA box 114
chr7.2058752	0.00034271	-0.761572	intron (NM_001304523, intron 11 of 17)	69934	SNORA114	snoRNA	small nucleolar RNA, H/ACA box 114
chr7.2058755	0.000124273	-0.823076	intron (NM_001304523, intron 11 of 17)	69931	SNORA114	snoRNA	small nucleolar RNA, H/ACA box 114
chr7.2058769	0.000703908	-0.700923	intron (NM_001304523, intron 11 of 17)	69917	SNORA114	snoRNA	small nucleolar RNA, H/ACA box 114
chr7.2058779	0.000217465	-0.771656	intron (NM_001304523, intron 11 of 17)	69907	SNORA114	snoRNA	small nucleolar RNA, H/ACA box 114
chr7.2152776	0.000213287	-0.432913	intron (NM_001304523, intron 10 of 17)	-24090	SNORA114	snoRNA	small nucleolar RNA, H/ACA box 114
chr7.2461724	0.000677184	0.781447	intron (NM_018641, intron 1 of 1)	18479	CHST12	protein-coding	carbohydrate sulfotransferase 12
chr7.2671195	0.000567328	0.114705	promoter-TSS (NM_025250)	-424	TTYH3	protein-coding	tweety family member 3
chr7.2750133	5.75562e-05	1.04855	intron (NM_001321766, intron 6 of 6)	22298	AMZ1	protein-coding	archaelysin family metallopeptidase 1
chr7.2750165	0.000908803	0.569352	intron (NM_001321766, intron 6 of 6)	22330	AMZ1	protein-coding	archaelysin family metallopeptidase 1
chr7.2759006	0.000135467	-0.376358	intron (NM_001321766, intron 6 of 6)	31171	AMZ1	protein-coding	archaelysin family metallopeptidase 1
chr7.2759101	0.000974704	-0.61175	intron (NM_001321766, intron 6 of 6)	31266	AMZ1	protein-coding	archaelysin family metallopeptidase 1
chr7.4721905	0.000807815	-0.125481	promoter-TSS (NM_001037165)	-20	FOXK1	protein-coding	forkhead box K1
chr7.4923044	0.00017701	-0.209614	intron (NM_018059, intron 1 of 14)	302	RADIL	protein-coding	Rap associating with DIL domain
chr7.5347904	0.000967457	-0.302836	exon (NM_001080495, exon 30 of 30)	25331	SLC29A4	protein-coding	solute carrier family 29 member 4
chr7.5552797	0.000164707	0.202229	promoter-TSS (NR_126168)	642	FBXL18	protein-coding	F-box and leucine rich repeat protein 18
chr7.5572335	0.000852366	0.276675	Intergenic	-2104	ACTB	protein-coding	actin beta
chr7.5710615	0.000574146	-0.545035	intron (NR_046834, intron 1 of 2)	9476	RNF216-IT1	ncRNA	RNF216 intronic transcript 1
chr7.5740805	0.000772749	-1.27887	intron (NM_207111, intron 13 of 16)	10735	MIR6874	ncRNA	microRNA 6874
chr7.6309346	0.000922943	-0.582332	intron (NM_004227, intron 1 of 12)	2908	CYTH3	protein-coding	cytohesin 3
chr7.6575956	0.000414612	-0.265852	intron (NM_001145118, intron 2 of 21)	15110	GRID2IP	protein-coding	Grid2 interacting protein
chr7.11870831	0.000470948	-0.224878	intron (NM_015204, intron 1 of 26)	992	THSD7A	protein-coding	thrombospondin type 1 domain containing 7A
chr7.17979479	0.000234615	-0.153458	intron (NM_001350870, intron 1 of 5)	637	SNX13	protein-coding	sorting nexin 13
chr7.19157178	0.000335305	0.156321	promoter-TSS (NR_149001)	80	TWIST1	protein-coding	twist family bHLH transcription factor 1
chr7.21501258	0.000405564	-0.28944	intron (NM_003112, intron 3 of 5)	-9417	MIR1183	ncRNA	microRNA 1183
chr7.24267737	0.000425862	-0.422776	Intergenic	-56071	NPY	protein-coding	neuropeptide Y
chr7.24517853	0.000817266	0.774617	Intergenic	-95217	MPP6	protein-coding	membrane palmitoylated protein 6
chr7.27205502	0.000871771	0.184878	promoter-TSS (NM_152739)	-347	HOXA9	protein-coding	homeobox A9
chr7.27239825	0.000143885	0.160788	promoter-TSS (NM_000522)	-116	HOXA13	protein-coding	homeobox A13
chr7.28218715	0.000793495	0.392782	intron (NM_175061, intron 1 of 4)	-1360	JAZF1-AS1	ncRNA	JAZF1 antisense RNA 1
chr7.30951492	0.000779428	-0.264113	promoter-TSS (NM_001329872)	25	AQP1	protein-coding	aquaporin 1 (Colton blood group)
chr7.33972727	0.000771829	0.0975405	intron (NM_001365308, intron 2 of 14)	27577	BMPER	protein-coding	BMP binding endothelial regulator
chr7.36168582	0.000339038	0.465831	Intergenic	-24280	EEPD1	protein-coding	endonuclease/exonuclease/phosphatase family domain containing 1
chr7.37956018	0.000857325	-0.188712	exon (NM_003014, exon 1 of 6)	400	SFRP4	protein-coding	secreted frizzled related protein 4
chr7.41379998	0.000656399	-0.521508	Intergenic	238797	LINC01449	ncRNA	long intergenic non-protein coding RNA 1449
chr7.43799196	0.000666463	1.57893	intron (NM_000712, intron 1 of 7)	918	BLVRA	protein-coding	biliverdin reductase A
chr7.44099160	0.000624204	0.49503	exon (NM_001014436, exon 11 of 13)	6005	PGAM2	protein-coding	phosphoglycerate mutase 2
chr7.44128218	0.000722803	-0.659254	Intergenic	-6080	POLM	protein-coding	DNA polymerase mu
chr7.44259913	0.000678935	0.614332	intron (NM_172078, intron 19 of 20)	19337	YKT6	protein-coding	YKT6 v-SNARE homolog
chr7.47165287	0.000453455	-0.251102	Intergenic	339113	SNORD151	snoRNA	small nucleolar RNA, C/D box 151
chr7.47668111	0.000652136	-0.290658	intron (NR_108090, intron 3 of 3)	6575	LINC01447	ncRNA	long intergenic non-protein coding RNA 1447
chr7.50468085	0.00029648	0.179273	exon (NM_001291844, exon 4 of 4)	49962	FIGNL1	protein-coding	fidgetin like 1
chr7.51135716	8.20557e-05	-0.557415	intron (NM_001346444, intron 7 of 7)	248789	COBL	protein-coding	cordon-bleu WH2 repeat protein
chr7.51513969	6.22668e-05	0.517588	Intergenic	-53017	LOC107986794	ncRNA	uncharacterized LOC107986794
chr7.51693310	0.000815923	-0.299826	Intergenic	-232358	LOC107986794	ncRNA	uncharacterized LOC107986794
chr7.56877536	0.00019355	0.299077	non-coding (NR_130727, exon 1 of 1)	2892	LOC401357	ncRNA	uncharacterized LOC401357
chr7.56879187	0.000351806	-0.249096	non-coding (NR_130727, exon 1 of 1)	1241	LOC401357	ncRNA	uncharacterized LOC401357
chr7.57881722	0.000823323	-0.378755	Intergenic	371840	ZNF716	protein-coding	zinc finger protein 716
chr7.63041222	0.000282432	0.35128	Intergenic	-40245	MIR4283-1	ncRNA	microRNA 4283-1
chr7.63385498	0.000369473	0.551464	Intergenic	-73685	ZNF722P	pseudo	zinc finger protein 722, pseudogene
chr7.64030773	0.000186779	0.393041	Intergenic	-4299	LOC100128885	ncRNA	uncharacterized LOC100128885
chr7.65673188	0.00094355	-0.294933	intron (NM_003596, intron 1 of 5)	2868	TPST1	protein-coding	tyrosylprotein sulfotransferase 1
chr7.66022481	0.000130518	-0.190271	intron (NR_111979, intron 3 of 3)	34912	GS1-124K5.11	pseudo	RAB guanine nucleotide exchange factor 1 pseudogene
chr7.69203682	0.000109393	-1.0491	intron (NM_001127232, intron 1 of 4)	140222	AUTS2	protein-coding	activator of transcription and developmental regulator AUTS2
chr7.70124458	0.000378868	-0.69479	intron (NM_015570, intron 5 of 18)	-472671	GALNT17	protein-coding	polypeptide N-acetylgalactosaminyltransferase 17
chr7.70492199	0.000354688	0.488841	Intergenic	-104930	GALNT17	protein-coding	polypeptide N-acetylgalactosaminyltransferase 17
chr7.70596822	0.000377835	0.300596	promoter-TSS (NM_022479)	-307	GALNT17	protein-coding	polypeptide N-acetylgalactosaminyltransferase 17
chr7.72971998	0.000114757	-0.217861	promoter-TSS (NR_036682)	21	BCL7B	protein-coding	BAF chromatin remodeling complex subunit BCL7B
chr7.73245622	0.000768844	0.191647	exon (NM_001305, exon 1 of 1)	430	CLDN4	protein-coding	claudin 4
chr7.73301359	0.000144191	-0.596131	Intergenic	25871	TMEM270	protein-coding	transmembrane protein 270
chr7.73441283	0.000666928	-0.158506	promoter-TSS (NM_001278918)	-835	ELN	protein-coding	elastin
chr7.75624015	0.000367341	-0.39115	promoter-TSS (NM_031925)	-103	TMEM120A	protein-coding	transmembrane protein 120A
chr7.75957980	0.000848895	-1.1116	3' UTR (NM_012479, exon 2 of 2)	25991	HSPB1	protein-coding	heat shock protein family B (small) member 1
chr7.77167378	0.000136982	-0.259668	promoter-TSS (NM_001131008)	19	PTPN12	protein-coding	protein tyrosine phosphatase non-receptor type 12
chr7.77975493	0.000429385	0.380722	intron (NM_012301, intron 7 of 21)	-1065	RPL13AP17	pseudo	ribosomal protein L13a pseudogene 17
chr7.79606926	0.000761781	0.300922	Intergenic	-157220	GNAI1	protein-coding	G protein subunit alpha i1
chr7.86689231	0.000805001	0.13428	promoter-TSS (NM_001142749)	-262	KIAA1324L	protein-coding	KIAA1324 like
chr7.86849579	0.000223442	-0.1356	promoter-TSS (NM_024315)	88	TMEM243	protein-coding	transmembrane protein 243
chr7.90893147	0.000976469	0.109129	promoter-TSS (NM_003505)	-600	FZD1	protein-coding	frizzled class receptor 1
chr7.95402354	0.000899432	-0.497451	intron (NM_004411, intron 1 of 16)	537	DYNC1I1	protein-coding	dynein cytoplasmic 1 intermediate chain 1
chr7.96636288	0.000744153	-0.166868	intron (NM_005222, intron 1 of 2)	1424	DLX6	protein-coding	distal-less homeobox 6
chr7.99756255	0.000698129	0.157635	promoter-TSS (NM_018275)	90	MAP11	protein-coding	microtubule associated protein 11
chr7.100033106	0.000336094	0.192532	exon (NM_145030, exon 4 of 4)	1013	PPP1R35	protein-coding	protein phosphatase 1 regulatory subunit 35
chr7.100075346	0.000159316	0.163065	exon (NM_001303043, exon 2 of 5)	1490	TSC22D4	protein-coding	TSC22 domain family member 4
chr7.100401116	0.000792451	0.993065	exon (NM_004444, exon 17 of 17)	-23374	SLC12A9	protein-coding	solute carrier family 12 member 9
chr7.101881163	0.000777308	0.762051	intron (NM_001202543, intron 22 of 23)	-47268	SH2B2	protein-coding	SH2B adaptor protein 2
chr7.105671967	8.08424e-05	0.366613	intron (NM_152750, intron 18 of 18)	68258	CDHR3	protein-coding	cadherin related family member 3
chr7.106397692	0.000226754	-0.207512	Intergenic	-96089	CCDC71L	protein-coding	coiled-coil domain containing 71 like
chr7.106510183	0.000951567	2.24286	intron (NM_002649, intron 2 of 10)	4260	PIK3CG	protein-coding	phosphatidylinositol-4,5-bisphosphate 3-kinase catalytic subunit gamma
chr7.107383474	0.000889432	1.3875	promoter-TSS (NM_001284291)	602	LOC101927974	ncRNA	uncharacterized LOC101927974
chr7.107532385	0.00074553	0.309056	intron (NM_001289752, intron 1 of 12)	758	DLD	protein-coding	dihydrolipoamide dehydrogenase
chr7.112726656	0.000985076	-0.124113	promoter-TSS (NM_001146267)	-115	GPR85	protein-coding	G protein-coupled receptor 85
chr7.113727357	0.000251873	0.198457	intron (NR_033766, intron 1 of 19)	976	FOXP2	protein-coding	forkhead box P2
chr7.115957315	0.000991571	0.373152	Intergenic	-30535	LOC102724434	ncRNA	uncharacterized LOC102724434
chr7.116140839	9.97853e-06	0.373971	intron (NM_001233, intron 2 of 2)	740	CAV2	protein-coding	caveolin 2
chr7.116164753	0.000610383	-0.141812	promoter-TSS (NM_001172895)	-309	CAV1	protein-coding	caveolin 1
chr7.116516927	0.000735305	0.392589	intron (NM_006136, intron 1 of 9)	14287	CAPZA2	protein-coding	capping actin protein of muscle Z-line subunit alpha 2
chr7.116965222	0.000222719	-0.581957	Intergenic	-2111	WNT2	protein-coding	Wnt family member 2
chr7.119913495	0.000850155	-0.57483	5' UTR (NM_012281, exon 1 of 6)	267	KCND2	protein-coding	potassium voltage-gated channel subfamily D member 2
chr7.122314062	0.000990751	0.560439	intron (NM_001009571, intron 2 of 27)	25108	RNF133	protein-coding	ring finger protein 133
chr7.124405724	0.00049706	0.185717	5' UTR (NM_005302, exon 1 of 2)	121	GPR37	protein-coding	G protein-coupled receptor 37
chr7.124938903	0.000442978	0.583114	intron (NR_110188, intron 3 of 8)	-34559	LOC101928254	ncRNA	uncharacterized LOC101928254
chr7.126987787	0.00049631	-0.155777	Intergenic	44974	ZNF800	protein-coding	zinc finger protein 800
chr7.128578740	0.000505066	0.123168	intron (NM_032643, intron 1 of 8)	470	IRF5	protein-coding	interferon regulatory factor 5
chr7.129424766	0.000199501	0.735159	Intergenic	-9913	MIR183	ncRNA	microRNA 183
chr7.131377417	0.000189923	-0.619116	Intergenic	-136031	PODXL	protein-coding	podocalyxin like
chr7.132071114	0.000194458	-0.744857	intron (NM_001105543, intron 3 of 3)	125495	LOC101928807	ncRNA	uncharacterized LOC101928807
chr7.132340044	0.000559534	-0.205944	intron (NR_046323, intron 1 of 4)	6492	FLJ40288	ncRNA	uncharacterized FLJ40288
chr7.134852413	0.000325529	-1.25811	intron (NM_001305629, intron 2 of 2)	1812	CYREN	protein-coding	cell cycle regulator of NHEJ
chr7.135020607	8.77044e-05	0.24961	Intergenic	103877	STRA8	protein-coding	stimulated by retinoic acid 8
chr7.138776626	0.000231622	0.804964	intron (NM_001363491, intron 1 of 12)	17839	ZC3HAV1	protein-coding	zinc finger CCCH-type containing, antiviral 1
chr7.139187227	5.05347e-06	-0.397508	Intergenic	-18809	KLRG2	protein-coding	killer cell lectin like receptor G2
chr7.140673602	0.000859305	-0.890466	Intergenic	40876	MRPS33	protein-coding	mitochondrial ribosomal protein S33
chr7.141109828	0.000109052	-0.536344	intron (NM_001195278, intron 2 of 3)	-141381	AGK	protein-coding	acylglycerol kinase
chr7.142495471	0.000479995	0.262735	Intergenic	16715	PRSS3P2	pseudo	PRSS3 pseudogene 2
chr7.143084573	0.000671681	-0.654734	intron (NM_003461, intron 5 of 9)	4795	MIR6892	ncRNA	microRNA 6892
chr7.144424528	0.000199877	0.437295	intron (NM_001042482, intron 3 of 7)	11462	TPK1	protein-coding	thiamin pyrophosphokinase 1
chr7.148669796	0.000543614	-0.764851	Intergenic	9390	RNY4	ncRNA	RNA, Ro60-associated Y4
chr7.150145621	0.000939875	0.566846	TTS (NR_034033)	-2096	GIMAP8	protein-coding	GTPase, IMAP family member 8
chr7.150759522	0.000909975	1.07083	promoter-TSS (NM_001199693)	-111	SLC4A2	protein-coding	solute carrier family 4 member 2
chr7.151328955	0.000263196	-0.119774	intron (NM_024429, intron 1 of 11)	388	PRKAG2	protein-coding	protein kinase AMP-activated non-catalytic subunit gamma 2
chr7.151615522	0.00024869	0.579143	Intergenic	-38008	GALNTL5	protein-coding	polypeptide N-acetylgalactosaminyltransferase like 5
chr7.152559265	0.000682697	0.260207	Intergenic	102429	ACTR3B	protein-coding	actin related protein 3B
chr7.153583953	0.000416914	0.186723	promoter-TSS (NM_001039350)	-173	DPP6	protein-coding	dipeptidyl peptidase like 6
chr7.153752692	0.000922777	-0.169594	TTS (NR_136254)	3210	DPP6	protein-coding	dipeptidyl peptidase like 6
chr7.154685828	0.000229709	0.609046	non-coding (NR_157195, exon 25 of 25)	-34398	PAXIP1-AS2	ncRNA	PAXIP1 antisense RNA 2
chr7.155243371	0.000744261	-0.237863	Intergenic	-7452	EN2	protein-coding	engrailed homeobox 2
chr7.155299606	0.000482681	-0.425027	non-coding (NR_163166, exon 3 of 4)	2962	CNPY1	protein-coding	canopy FGF signaling regulator 1
chr7.155366381	0.000491182	-0.26529	Intergenic	-2941	CNPY1	protein-coding	canopy FGF signaling regulator 1
chr7.155653730	0.000951196	-0.522632	Intergenic	-48574	SHH	protein-coding	sonic hedgehog signaling molecule
chr7.155916185	0.000113795	-0.392512	Intergenic	160860	LOC389602	protein-coding	uncharacterized LOC389602
chr7.156792325	0.000498563	0.156473	Intergenic	-6675	MNX1-AS2	ncRNA	MNX1 antisense RNA 2
chr7.157355446	0.000756085	-0.1838	intron (NM_001308268, intron 21 of 22)	11667	MIR153-2	ncRNA	microRNA 153-2
chr7.157441045	0.00010178	-1.12723	intron (NM_001308268, intron 14 of 22)	-73932	MIR153-2	ncRNA	microRNA 153-2
chr7.157462953	0.000598648	0.581825	intron (NM_001308268, intron 13 of 22)	-95840	MIR153-2	ncRNA	microRNA 153-2
chr7.157462967	0.000557468	0.672495	intron (NM_001308268, intron 13 of 22)	-95854	MIR153-2	ncRNA	microRNA 153-2
chr7.157504042	0.00088913	0.231301	intron (NM_001308268, intron 12 of 22)	-136929	MIR153-2	ncRNA	microRNA 153-2
chr7.157509460	0.000889738	0.612157	intron (NM_001308268, intron 12 of 22)	-137816	LOC100506585	ncRNA	uncharacterized LOC100506585
chr7.157941833	0.000188094	0.868001	intron (NM_001308268, intron 6 of 22)	294557	LOC100506585	ncRNA	uncharacterized LOC100506585
chr7.158066358	0.00029558	-1.06296	intron (NM_001308267, intron 2 of 21)	259146	MIR595	ncRNA	microRNA 595
chr7.158066669	0.000577044	0.564176	intron (NM_001308267, intron 2 of 21)	258835	MIR595	ncRNA	microRNA 595
chr7.158066857	5.9181e-05	-0.327006	intron (NM_001308267, intron 2 of 21)	258647	MIR595	ncRNA	microRNA 595
chr7.158123695	0.000840154	-0.688326	intron (NM_130842, intron 1 of 21)	201809	MIR595	ncRNA	microRNA 595
chr7.158136377	0.000419975	-0.23403	intron (NM_130842, intron 1 of 21)	189127	MIR595	ncRNA	microRNA 595
chr7.158218700	0.000601517	0.183265	intron (NM_130842, intron 1 of 21)	106804	MIR595	ncRNA	microRNA 595
chr7.158267355	0.000711902	-0.17471	intron (NM_130842, intron 1 of 21)	58149	MIR595	ncRNA	microRNA 595
chr7.158575888	2.29944e-05	0.337911	intron (NM_001367773, intron 6 of 22)	46311	ESYT2	protein-coding	extended synaptotagmin 2
chr7.158636950	0.000717472	-1.12256	intron (NM_001350914, intron 1 of 24)	5015	WDR60	protein-coding	WD repeat domain 60
chr7.158669894	0.000944405	0.121472	intron (NM_001350917, intron 4 of 25)	20646	WDR60	protein-coding	WD repeat domain 60
chr7.158671334	0.000769171	-0.31613	intron (NM_001350917, intron 4 of 25)	22086	WDR60	protein-coding	WD repeat domain 60
chr7.158702895	0.000264221	-0.440789	intron (NM_001350917, intron 12 of 25)	53647	WDR60	protein-coding	WD repeat domain 60
chr7.158770116	0.000730035	-0.555487	Intergenic	-30928	LINC00689	ncRNA	long intergenic non-protein coding RNA 689
chr7.158798661	0.000384518	0.221052	Intergenic	-2383	LINC00689	ncRNA	long intergenic non-protein coding RNA 689
chr7.158990725	0.000628113	-0.470787	Intergenic	-53077	VIPR2	protein-coding	vasoactive intestinal peptide receptor 2
chr8.327422	5.83076e-05	0.329101	intron (NR_103537, intron 3 of 3)	5751	FAM87A	ncRNA	family with sequence similarity 87 member A
chr8.602060	0.000854863	0.635774	intron (NM_001303100, intron 5 of 5)	79163	ERICH1	protein-coding	glutamate rich 1
chr8.689073	8.33406e-05	-0.143786	non-coding (NR_134292, exon 1 of 1)	526	LOC401442	ncRNA	uncharacterized LOC401442
chr8.978166	0.00043599	-0.210149	intron (NM_001346810, intron 2 of 14)	-144941	LOC105377777	ncRNA	uncharacterized LOC105377777
chr8.1137788	0.00020703	0.173795	intron (NM_001346810, intron 2 of 14)	113034	LOC286083	ncRNA	uncharacterized LOC286083
chr8.1511250	0.000552212	0.908238	intron (NM_001346810, intron 5 of 14)	58579	DLGAP2-AS1	ncRNA	DLGAP2 antisense RNA 1
chr8.1681477	0.000574686	-0.368492	Intergenic	30022	LOC101927752	ncRNA	uncharacterized LOC101927752
chr8.1789935	0.000597027	-0.900815	intron (NM_001308153, intron 2 of 29)	17844	ARHGEF10	protein-coding	Rho guanine nucleotide exchange factor 10
chr8.2024656	0.000503785	0.191005	promoter-TSS (NR_106983)	-12	MIR7160	ncRNA	microRNA 7160
chr8.2196542	0.000672588	-1.79074	Intergenic	171874	MIR7160	ncRNA	microRNA 7160
chr8.4441986	0.000696568	0.651761	intron (NM_033225, intron 2 of 69)	410449	CSMD1	protein-coding	CUB and Sushi multiple domains 1
chr8.6540065	0.000547172	-0.726016	intron (NR_125386, intron 1 of 4)	25664	MCPH1-AS1	ncRNA	MCPH1 antisense RNA 1
chr8.6655408	0.000379256	-0.924285	Intergenic	37637	XKR5	protein-coding	XK related 5
chr8.11287302	0.000245252	-1.65888	intron (NM_053279, intron 2 of 2)	36959	FAM167A	protein-coding	family with sequence similarity 167 member A
chr8.11566045	9.13879e-05	-0.179764	exon (NM_002052, exon 2 of 7)	681	GATA4	protein-coding	GATA binding protein 4
chr8.11790496	0.000295469	0.729288	Intergenic	41611	DEFB136	protein-coding	defensin beta 136
chr8.11987742	1.70109e-05	-0.721953	promoter-TSS (NR_003275)	-937	LOC392196	pseudo	ubiquitin specific peptidase 17-like family member 2 pseudogene
chr8.12233157	5.03212e-05	0.31632	intron (NR_026789, intron 2 of 4)	4140	LOC649352	pseudo	ubiquitin carboxyl-terminal hydrolase 17-like protein 2-like
chr8.14425170	0.000440381	0.358226	intron (NM_139167, intron 1 of 7)	285848	MIR383	ncRNA	microRNA 383
chr8.17533951	0.000937938	-0.578877	promoter-TSS (NM_001330470)	58	MTUS1	protein-coding	microtubule associated scaffold protein 1
chr8.17772918	0.000115282	-1.26107	Intergenic	-7447	PCM1	protein-coding	pericentriolar material 1
chr8.20899217	0.000182063	0.564396	Intergenic	67721	LINC02153	ncRNA	long intergenic non-protein coding RNA 2153
chr8.21590648	0.000886349	0.579941	intron (NM_001495, intron 4 of 8)	55738	GFRA2	protein-coding	GDNF family receptor alpha 2
chr8.22073939	0.000763905	0.503809	Intergenic	15672	PHYHIP	protein-coding	phytanoyl-CoA 2-hydroxylase interacting protein
chr8.22387672	0.000971095	1.35284	intron (NM_001243975, intron 10 of 12)	-21767	SORBS3	protein-coding	sorbin and SH3 domain containing 3
chr8.22411802	0.000471565	0.502917	intron (NM_005775, intron 1 of 20)	2363	SORBS3	protein-coding	sorbin and SH3 domain containing 3
chr8.22422596	0.000546164	-0.299118	promoter-TSS (NM_001018003)	-645	SORBS3	protein-coding	sorbin and SH3 domain containing 3
chr8.23539996	0.000318898	-0.152696	intron (NM_001256339, intron 2 of 2)	405	NKX3-1	protein-coding	NK3 homeobox 1
chr8.23559603	0.000433384	0.175387	TTS (NM_001136271)	4507	NKX2-6	protein-coding	NK2 homeobox 6
chr8.23562733	0.000773377	0.296256	intron (NM_001136271, intron 1 of 1)	1377	NKX2-6	protein-coding	NK2 homeobox 6
chr8.23583987	0.000388769	0.285434	Intergenic	-19877	NKX2-6	protein-coding	NK2 homeobox 6
chr8.25078050	0.000425689	0.96622	intron (NM_024940, intron 1 of 51)	35847	DOCK5	protein-coding	dedicator of cytokinesis 5
chr8.28257904	6.36298e-05	-0.312168	Intergenic	-13928	ZNF395	protein-coding	zinc finger protein 395
chr8.28309842	0.000111055	-0.864161	exon (NM_172366, exon 6 of 9)	37903	FBXO16	protein-coding	F-box protein 16
chr8.29168996	0.000513004	0.250847	Intergenic	37325	DUSP4	protein-coding	dual specificity phosphatase 4
chr8.29206809	7.40615e-05	0.144671	promoter-TSS (NM_057158)	-488	DUSP4	protein-coding	dual specificity phosphatase 4
chr8.29858360	0.000457722	-0.27779	Intergenic	-43497	MIR3148	ncRNA	microRNA 3148
chr8.30210367	0.000294051	-0.162319	Intergenic	-31649	RBPMS	protein-coding	RNA binding protein, mRNA processing factor
chr8.33489542	0.000532739	-0.451366	Intergenic	-31919	DUSP26	protein-coding	dual specificity phosphatase 26
chr8.37495151	0.00088482	-1.38793	Intergenic	-58148	ZNF703	protein-coding	zinc finger protein 703
chr8.37558264	0.000723436	0.48982	TTS (NM_025069)	4965	ZNF703	protein-coding	zinc finger protein 703
chr8.37561378	0.000100777	0.770529	Intergenic	8079	ZNF703	protein-coding	zinc finger protein 703
chr8.37654076	0.000743782	0.218229	promoter-TSS (NM_032777)	-324	ADGRA2	protein-coding	adhesion G protein-coupled receptor A2
chr8.38308362	0.000766758	-0.197527	intron (NM_001174064, intron 2 of 18)	16879	FGFR1	protein-coding	fibroblast growth factor receptor 1
chr8.38757490	0.000552593	0.855361	Intergenic	-1373	PLEKHA2	protein-coding	pleckstrin homology domain containing A2
chr8.38855008	0.000554157	0.150297	promoter-TSS (NM_031940)	504	ADAM9	protein-coding	ADAM metallopeptidase domain 9
chr8.41348556	0.000221054	0.114003	intron (NR_156425, intron 2 of 5)	426	GOLGA7	protein-coding	golgin A7
chr8.41583152	0.000517087	-0.585785	intron (NM_020477, intron 6 of 41)	-60361	ANK1	protein-coding	ankyrin 1
chr8.42697752	0.000192839	0.139558	intron (NM_018105, intron 1 of 2)	715	THAP1	protein-coding	THAP domain containing 1
chr8.42957583	8.03993e-05	-0.651829	intron (NM_001277971, intron 2 of 3)	8926	POMK	protein-coding	protein O-mannose kinase
chr8.48651642	0.000239714	-0.133138	promoter-TSS (NM_005195)	-917	CEBPD	protein-coding	CCAAT enhancer binding protein delta
chr8.49241659	3.54554e-05	0.336763	Intergenic	-222467	LOC101929268	ncRNA	uncharacterized LOC101929268
chr8.49626013	0.000676939	0.18019	intron (NR_157027, intron 3 of 4)	21813	EFCAB1	protein-coding	EF-hand calcium binding domain 1
chr8.49628905	0.000167069	0.495531	non-coding (NR_157026, exon 6 of 6)	18921	EFCAB1	protein-coding	EF-hand calcium binding domain 1
chr8.52866716	0.000913804	0.330643	Intergenic	-54971	PCMTD1	protein-coding	protein-L-isoaspartate (D-aspartate) O-methyltransferase domain containing 1
chr8.55016970	0.000546729	-0.283386	Intergenic	-2394	LYPLA1	protein-coding	lysophospholipase 1
chr8.55367589	0.000878069	0.132638	Intergenic	-2905	SOX17	protein-coding	SRY-box transcription factor 17
chr8.55371440	0.000308355	-0.187822	intron (NM_022454, intron 1 of 1)	946	SOX17	protein-coding	SRY-box transcription factor 17
chr8.57358301	0.000803308	-0.250925	promoter-TSS (NR_125813)	-64	LOC101929415	ncRNA	uncharacterized LOC101929415
chr8.60459763	0.000838831	-0.46092	Intergenic	427995	LOC100505501	ncRNA	uncharacterized LOC100505501
chr8.60578791	0.000246637	0.191565	Intergenic	547023	LOC100505501	ncRNA	uncharacterized LOC100505501
chr8.64074892	0.000520868	-0.352217	Intergenic	6108	YTHDF3-AS1	ncRNA	YTHDF3 antisense RNA 1 (head to head)
chr8.67344988	0.000273717	0.176855	intron (NM_144650, intron 1 of 13)	250	ADHFE1	protein-coding	alcohol dehydrogenase iron containing 1
chr8.67874552	0.000745618	0.137492	intron (NM_001193502, intron 1 of 3)	273	TCF24	protein-coding	transcription factor 24
chr8.68286531	0.000882285	-1.06669	non-coding (NR_136223, exon 3 of 3)	30463	LOC102724708	ncRNA	uncharacterized LOC102724708
chr8.73163786	0.000851135	-0.110987	promoter-TSS (NR_033867)	82	LOC392232	pseudo	transient receptor potential cation channel subfamily A member 1 pseudogene
chr8.75233559	0.000758123	0.189371	promoter-TSS (NM_001363050)	36	JPH1	protein-coding	junctophilin 1
chr8.77618582	0.00013053	-1.41175	exon (NM_024721, exon 2 of 11)	-23073	ZFHX4-AS1	ncRNA	ZFHX4 antisense RNA 1
chr8.79716610	0.000481575	0.132168	intron (NM_000880, intron 1 of 5)	1087	IL7	protein-coding	interleukin 7
chr8.80681204	0.000579339	-0.381219	TTS (NR_110954)	828	LINC01607	ncRNA	long intergenic non-protein coding RNA 1607
chr8.81599509	0.000865884	0.450807	exon (NM_001367783, exon 4 of 9)	187193	ZNF704	protein-coding	zinc finger protein 704
chr8.86065864	0.000348748	0.596453	Intergenic	23411	LOC102723322	ncRNA	uncharacterized LOC102723322
chr8.91618696	0.000196976	-0.320619	promoter-TSS (NR_104062)	-406	LINC01030	ncRNA	long intergenic non-protein coding RNA 1030
chr8.92053013	2.15471e-05	-0.305259	promoter-TSS (NM_018710)	73	PIP4P2	protein-coding	phosphatidylinositol-4,5-bisphosphate 4-phosphatase 2
chr8.95653941	0.000520049	0.357553	intron (NM_001034915, intron 1 of 15)	540	ESRP1	protein-coding	epithelial splicing regulatory protein 1
chr8.95961917	0.000849355	-0.329784	promoter-TSS (NM_033285)	130	NDUFAF6	protein-coding	NADH:ubiquinone oxidoreductase complex assembly factor 6
chr8.97157838	0.000336564	0.209958	intron (NM_001001557, intron 1 of 1)	15195	GDF6	protein-coding	growth differentiation factor 6
chr8.97170071	0.000319596	0.138894	intron (NM_001001557, intron 1 of 1)	2962	GDF6	protein-coding	growth differentiation factor 6
chr8.97464558	0.000133594	-0.205674	Intergenic	-41482	SDC2	protein-coding	syndecan 2
chr8.97546202	0.000250194	-0.38648	intron (NM_002998, intron 1 of 4)	40162	SDC2	protein-coding	syndecan 2
chr8.98657874	0.000404245	0.202604	intron (NM_178812, intron 1 of 11)	1463	MTDH	protein-coding	metadherin
chr8.98881479	0.000790494	0.178109	5' UTR (NM_002380, exon 1 of 19)	188	MATN2	protein-coding	matrilin 2
chr8.98924680	0.000991433	-0.685409	intron (NM_001317748, intron 2 of 17)	43389	MATN2	protein-coding	matrilin 2
chr8.98964634	0.000519347	0.446182	intron (NM_001317748, intron 4 of 17)	83343	MATN2	protein-coding	matrilin 2
chr8.101860045	0.00059577	-0.533612	Intergenic	102753	YWHAZ	protein-coding	tyrosine 3-monooxygenase/tryptophan 5-monooxygenase activation protein zeta
chr8.113095682	0.000587585	0.431315	Intergenic	-560039	MIR2053	ncRNA	microRNA 2053
chr8.117885721	0.000931472	0.440261	promoter-TSS (NR_033886)	-941	RAD21-AS1	ncRNA	RAD21 antisense RNA 1
chr8.120428418	9.24578e-06	0.142488	promoter-TSS (NM_002514)	-267	CCN3	protein-coding	cellular communication network factor 3
chr8.124593489	0.000820805	0.280239	Intergenic	-40044	FBXO32	protein-coding	F-box protein 32
chr8.125909126	0.000775363	-0.571419	Intergenic	-45123	LINC00964	ncRNA	long intergenic non-protein coding RNA 964
chr8.126398144	0.000151546	2.36426	Intergenic	-44455	TRIB1	protein-coding	tribbles pseudokinase 1
chr8.130594537	0.000975605	0.319175	intron (NR_130917, intron 1 of 3)	-7274	CCDC26	ncRNA	CCDC26 long non-coding RNA
chr8.132054294	0.000150413	-0.207957	Intergenic	-1140	ADCY8	protein-coding	adenylate cyclase 8
chr8.134476510	0.000924004	-0.485416	intron (NM_173344, intron 7 of 9)	107619	ST3GAL1	protein-coding	ST3 beta-galactoside alpha-2,3-sialyltransferase 1
chr8.135695939	0.000596042	2.00696	intron (NM_001289394, intron 1 of 16)	12858	ZFAT	protein-coding	zinc finger and AT-hook domain containing
chr8.135733534	0.000770285	-0.520118	Intergenic	-8261	ZFAT	protein-coding	zinc finger and AT-hook domain containing
chr8.135816995	0.000987064	-0.25312	TTS (NR_029599)	192	MIR30D	ncRNA	microRNA 30d
chr8.141113364	0.000638374	0.817573	intron (NM_001160372, intron 17 of 22)	-2731	PEG13	ncRNA	paternally expressed 13
chr8.141588191	0.000582152	-0.224411	intron (NM_012154, intron 2 of 18)	57540	AGO2	protein-coding	argonaute RISC catalytic component 2
chr8.142250346	0.000850615	1.49525	intron (NM_001286646, intron 1 of 7)	-11674	SLC45A4	protein-coding	solute carrier family 45 member 4
chr8.142315816	0.000402733	0.486364	Intergenic	-34831	LINC01300	ncRNA	long intergenic non-protein coding RNA 1300
chr8.142316605	0.00092279	-0.756994	Intergenic	-34042	LINC01300	ncRNA	long intergenic non-protein coding RNA 1300
chr8.143055041	0.000204021	0.148352	Intergenic	24615	MIR4539	ncRNA	microRNA 4539
chr8.143397397	0.000928498	0.754747	intron (NM_001363740, intron 7 of 13)	87145	TSNARE1	protein-coding	t-SNARE domain containing 1
chr8.143484093	0.000763452	-0.109284	intron (NM_001363740, intron 1 of 13)	449	TSNARE1	protein-coding	t-SNARE domain containing 1
chr8.143690506	0.000798313	0.172247	Intergenic	5333	ARC	protein-coding	activity regulated cytoskeleton associated protein
chr8.144035478	0.000440822	0.452556	Intergenic	-36220	CYP11B2	protein-coding	cytochrome P450 family 11 subfamily B member 2
chr8.144511425	0.00033382	0.171549	3' UTR (NM_201589, exon 1 of 1)	1476	MAFA	protein-coding	MAF bZIP transcription factor A
chr8.144790082	0.000851234	-0.733053	promoter-TSS (NR_134306)	-138	LOC101928160	ncRNA	uncharacterized LOC101928160
chr8.144885528	0.000305977	-0.211263	intron (NM_182706, intron 24 of 36)	9683	MIR937	ncRNA	microRNA 937
chr8.145808925	0.000860229	0.206278	intron (NM_025251, intron 1 of 10)	22154	ARHGAP39	protein-coding	Rho GTPase activating protein 39
chr9.841818	0.000439471	-0.179821	5' UTR (NM_021951, exon 1 of 5)	122	DMRT1	protein-coding	doublesex and mab-3 related transcription factor 1
chr9.3733678	0.0009927	-0.272288	Intergenic	65593	RFX3-AS1	ncRNA	RFX3 antisense RNA 1
chr9.13279721	0.000834508	0.178518	promoter-TSS (NM_001261407)	-10	MPDZ	protein-coding	multiple PDZ domain crumbs cell polarity complex component
chr9.13443574	0.000192254	0.312423	Intergenic	-12247	LINC01235	ncRNA	long intergenic non-protein coding RNA 1235
chr9.15700115	0.000604794	-0.458819	intron (NM_001355547, intron 10 of 24)	136140	CCDC171	protein-coding	coiled-coil domain containing 171
chr9.17072798	0.000646748	0.260732	Intergenic	-62239	CNTLN	protein-coding	centlein
chr9.19493586	0.000786963	0.206375	Intergenic	84580	ACER2	protein-coding	alkaline ceramidase 2
chr9.20620185	0.000257946	0.428112	intron (NM_004529, intron 2 of 10)	1751	MLLT3	protein-coding	MLLT3 super elongation complex subunit
chr9.22009518	6.78464e-05	-0.164212	promoter-TSS (NM_078487)	-207	CDKN2B	protein-coding	cyclin dependent kinase inhibitor 2B
chr9.33677022	0.000517888	-0.107388	promoter-TSS (NR_103745)	-243	PTENP1-AS	ncRNA	PTENP1 antisense RNA
chr9.34482749	0.000951061	-0.217804	intron (NM_001281428, intron 1 of 19)	23947	DNAI1	protein-coding	dynein axonemal intermediate chain 1
chr9.34576900	0.000113827	1.52959	intron (NM_001842, intron 1 of 8)	8891	CNTFR-AS1	ncRNA	CNTFR antisense RNA 1
chr9.36486737	0.000889333	-0.152159	Intergenic	-85543	RNF38	protein-coding	ring finger protein 38
chr9.37423093	0.000937773	0.421871	intron (NM_012203, intron 1 of 8)	401	GRHPR	protein-coding	glyoxylate and hydroxypyruvate reductase
chr9.66456261	0.00067007	-0.279357	Intergenic	-1027	LINC01410	ncRNA	long intergenic non-protein coding RNA 1410
chr9.68299297	0.000533492	0.584511	Intergenic	-109377	LINC00537	ncRNA	long intergenic non-protein coding RNA 537
chr9.68377772	0.00015246	-0.473884	Intergenic	-30902	LINC00537	ncRNA	long intergenic non-protein coding RNA 537
chr9.69197292	0.000687422	-0.228222	intron (NR_147036, intron 1 of 6)	750	LOC440896	ncRNA	uncharacterized LOC440896
chr9.71651323	2.53645e-05	0.192435	intron (NM_181425, intron 1 of 4)	656	FXN	protein-coding	frataxin
chr9.71651971	0.000249651	-0.810354	intron (NM_181425, intron 1 of 4)	1304	FXN	protein-coding	frataxin
chr9.72007143	0.000638029	0.579476	3' UTR (NM_004816, exon 11 of 11)	62903	FAM189A2	protein-coding	family with sequence similarity 189 member A2
chr9.73736539	0.00095994	-0.519549	promoter-TSS (NM_001366153)	-3	TRPM3	protein-coding	transient receptor potential cation channel subfamily M member 3
chr9.74061661	0.000759775	-0.152854	exon (NM_001366144, exon 1 of 7)	225	TRPM3	protein-coding	transient receptor potential cation channel subfamily M member 3
chr9.74654383	0.000122239	0.908225	Intergenic	21137	C9orf57	protein-coding	chromosome 9 open reading frame 57
chr9.77112936	0.00068959	0.149325	intron (NM_006914, intron 1 of 9)	532	RORB-AS1	ncRNA	RORB antisense RNA 1
chr9.79265815	4.36144e-05	0.491718	intron (NM_001330680, intron 3 of 10)	41515	PRUNE2	protein-coding	prune homolog 2 with BCH domain
chr9.80148843	0.000531453	0.655407	intron (NM_004297, intron 1 of 6)	86279	GNA14-AS1	ncRNA	GNA14 antisense RNA 1
chr9.84297553	0.000843876	0.426398	intron (NM_001303103, intron 4 of 19)	6896	TLE1	protein-coding	TLE family member 1, transcriptional corepressor
chr9.85834256	0.000765697	0.115393	Intergenic	47926	FRMD3	protein-coding	FERM domain containing 3
chr9.91606636	0.000124492	-0.308523	intron (NM_005226, intron 1 of 1)	254	S1PR3	protein-coding	sphingosine-1-phosphate receptor 3
chr9.92034126	0.00083915	-0.396097	intron (NM_006378, intron 2 of 17)	60678
chr9.93220850	0.000175072	0.441113	Intergenic	-25080	LINC01508	ncRNA	long intergenic non-protein coding RNA 1508
chr9.95474385	0.000162992	-0.261292	3' UTR (NM_015250, exon 8 of 8)	-41973	IPPK	protein-coding	inositol-pentakisphosphate 2-kinase
chr9.95570676	0.000767127	0.0984854	promoter-TSS (NR_136301)	-308	LOC101929748	ncRNA	uncharacterized LOC101929748
chr9.95822152	0.000856823	0.326863	intron (NM_001287008, intron 1 of 3)	1170	SUSD3	protein-coding	sushi domain containing 3
chr9.96214303	0.000829833	0.100901	promoter-TSS (NM_001322224)	326	FAM120A	protein-coding	family with sequence similarity 120A
chr9.97683551	0.000251085	0.223794	intron (NM_032823, intron 5 of 14)	24284	LOC101928119	ncRNA	uncharacterized LOC101928119
chr9.98505334	0.000473803	-0.517353	Intergenic	-132638	ERCC6L2	protein-coding	ERCC excision repair 6 like 2
chr9.98524783	0.000517227	0.683348	Intergenic	-113189	ERCC6L2	protein-coding	ERCC excision repair 6 like 2
chr9.100175070	0.000971288	0.10072	intron (NM_001302884, intron 1 of 15)	693	TDRD7	protein-coding	tudor domain containing 7
chr9.101569536	0.000398397	0.545873	promoter-TSS (NM_024642)	-415	GALNT12	protein-coding	polypeptide N-acetylgalactosaminyltransferase 12
chr9.104296775	0.000256102	0.295321	intron (NM_019592, intron 1 of 19)	641	RNF20	protein-coding	ring finger protein 20
chr9.105950294	0.000819607	0.323653	intron (NR_121578, intron 8 of 9)	137020	LINC01492	ncRNA	long intergenic non-protein coding RNA 1492
chr9.112083247	0.000836531	-0.129574	promoter-TSS (NM_018424)	-4	EPB41L4B	protein-coding	erythrocyte membrane protein band 4.1 like 4B
chr9.112403724	0.000451057	0.64306	intron (NM_001037293, intron 1 of 6)	657	PALM2-AKAP2	protein-coding	PALM2-AKAP2 fusion
chr9.113341373	0.00066013	-0.190395	exon (NM_153366, exon 1 of 48)	647	SVEP1	protein-coding	sushi, von Willebrand factor type A, EGF and pentraxin domain containing 1
chr9.114287642	0.000912789	0.104265	intron (NM_133464, intron 1 of 5)	184	ZNF483	protein-coding	zinc finger protein 483
chr9.115687530	0.000325318	-0.471674	Intergenic	-34375	SLC46A2	protein-coding	solute carrier family 46 member 2
chr9.117026652	6.75259e-06	1.47567	exon (NM_032888, exon 29 of 61)	54939	MIR455	ncRNA	microRNA 455
chr9.117501275	4.69425e-05	-0.140503	Intergenic	53534	TNFSF15	protein-coding	TNF superfamily member 15
chr9.120404264	0.000197958	0.250086	Intergenic	-6619	LOC101928797	ncRNA	uncharacterized LOC101928797
chr9.123555194	0.000510144	0.129639	promoter-TSS (NR_027442)	499	FBXW2	protein-coding	F-box and WD repeat domain containing 2
chr9.124048638	0.000541081	0.473123	promoter-TSS (NR_103560)	-188	GSN	protein-coding	gelsolin
chr9.124068018	0.000643672	-0.217598	intron (NM_000177, intron 3 of 16)	5910	GSN	protein-coding	gelsolin
chr9.124976393	0.000298126	0.20685	intron (NM_199160, intron 6 of 8)	7625	LHX6	protein-coding	LIM homeobox 6
chr9.125667803	0.000832885	-0.246357	promoter-TSS (NM_001100588)	-166	RC3H2	protein-coding	ring finger and CCCH-type domains 2
chr9.125676272	0.000586278	-0.414736	promoter-TSS (NM_006626)	-671	ZBTB6	protein-coding	zinc finger and BTB domain containing 6
chr9.126783197	0.000703088	-0.449498	intron (NM_004789, intron 3 of 4)	9151	LHX2	protein-coding	LIM homeobox 2
chr9.127020068	0.000554454	-0.216965	promoter-TSS (NM_001166168)	-127	NEK6	protein-coding	NIMA related kinase 6
chr9.127231749	0.000373299	1.66114	Intergenic	37928	NR5A1	protein-coding	nuclear receptor subfamily 5 group A member 1
chr9.128651565	0.000352421	0.474735	intron (NR_024122, intron 2 of 7)	141104	PBX3	protein-coding	PBX homeobox 3
chr9.129090189	0.000571699	-0.921058	intron (NM_001011703, intron 1 of 5)	1082	MVB12B	protein-coding	multivesicular body subunit 12B
chr9.129263221	0.000529673	-0.264731	intron (NM_033446, intron 9 of 9)	-90439	NRON	ncRNA	non-coding repressor of NFAT
chr9.129374311	0.000321346	0.15195	Intergenic	-2410	LMX1B	protein-coding	LIM homeobox transcription factor 1 beta
chr9.129376721	0.000120902	-0.308924	promoter-TSS (NM_001174146)	0	LMX1B	protein-coding	LIM homeobox transcription factor 1 beta
chr9.129377884	0.000526002	-0.174476	intron (NM_001174147, intron 2 of 7)	1163	LMX1B	protein-coding	LIM homeobox transcription factor 1 beta
chr9.130737485	0.000454673	-0.585378	intron (NM_001035254, intron 1 of 10)	5782	FAM102A	protein-coding	family with sequence similarity 102 member A
chr9.131103869	0.000264293	-0.161857	intron (NM_005094, intron 1 of 12)	1064	SLC27A4	protein-coding	solute carrier family 27 member 4
chr9.132373539	0.00093177	0.124612	TTS (NM_199350)	2377	NTMT1	protein-coding	N-terminal Xaa-Pro-Lys N-methyltransferase 1
chr9.132816597	0.000176467	0.174719	intron (NM_001136557, intron 1 of 19)	413	GPR107	protein-coding	G protein-coupled receptor 107
chr9.133811958	0.000346154	0.664299	intron (NM_032843, intron 1 of 6)	2496	FIBCD1	protein-coding	fibrinogen C domain containing 1
chr9.134109773	0.000218159	-0.309594	3' UTR (NM_005085, exon 36 of 36)	42123	FAM78A	protein-coding	family with sequence similarity 78 member A
chr9.134153494	0.000987852	0.255451	Intergenic	-1598	FAM78A	protein-coding	family with sequence similarity 78 member A
chr9.134454268	0.000395262	0.22791	3' UTR (NM_005312, exon 24 of 24)	33359	PRRT1B	protein-coding	proline rich transmembrane protein 1B
chr9.135285931	0.000176425	0.226484	intron (NM_001282957, intron 1 of 5)	334	CFAP77	protein-coding	cilia and flagella associated protein 77
chr9.135462516	0.000373037	-0.132507	intron (NM_020064, intron 1 of 2)	4524	BARHL1	protein-coding	BarH like homeobox 1
chr9.135669681	0.000946135	-0.491513	intron (NM_001317959, intron 12 of 14)	-84049	SPACA9	protein-coding	sperm acrosome associated 9
chr9.135905413	0.000808467	0.109316	promoter-TSS (NM_001286709)	395	LOC105376306	ncRNA	uncharacterized LOC105376306
chr9.135956915	0.000448414	2.01046	Intergenic	-1010	CELP	pseudo	carboxyl ester lipase pseudogene
chr9.135994467	0.000835993	-0.321246	intron (NM_001042368, intron 1 of 17)	2159	RALGDS	protein-coding	ral guanine nucleotide dissociation stimulator
chr9.136019899	0.000430209	0.169276	intron (NM_001042368, intron 1 of 17)	4697	RALGDS	protein-coding	ral guanine nucleotide dissociation stimulator
chr9.136600704	0.000784194	0.661077	intron (NM_007101, intron 1 of 20)	2769	SARDH	protein-coding	sarcosine dehydrogenase
chr9.136647516	0.000394103	-0.392965	intron (NM_001134398, intron 19 of 29)	-42440	SARDH	protein-coding	sarcosine dehydrogenase
chr9.137220889	6.86681e-05	0.444027	intron (NM_002957, intron 1 of 9)	2589	RXRA	protein-coding	retinoid X receptor alpha
chr9.137341499	9.82767e-05	-0.239011	Intergenic	43094	RXRA	protein-coding	retinoid X receptor alpha
chr9.137534150	0.000439263	0.172192	intron (NM_001278074, intron 1 of 65)	500	COL5A1	protein-coding	collagen type V alpha 1 chain
chr9.137534534	0.000337735	-0.141296	intron (NM_001278074, intron 1 of 65)	884	COL5A1	protein-coding	collagen type V alpha 1 chain
chr9.137884927	0.000310771	0.195247	Intergenic	-75170	FCN1	protein-coding	ficolin 1
chr9.138507465	0.000150947	-0.641784	Intergenic	23920	GLT6D1	protein-coding	glycosyltransferase 6 domain containing 1
chr9.138871212	0.000787914	-0.118798	Intergenic	-17994	UBAC1	protein-coding	UBA domain containing 1
chr9.139094408	0.000995101	0.675567	promoter-TSS (NM_001363746)	626	LHX3	protein-coding	LIM homeobox 3
chr9.139094797	0.000509767	0.423729	exon (NM_014564, exon 1 of 6)	237	LHX3	protein-coding	LIM homeobox 3
chr9.139430207	0.000997277	1.67434	intron (NM_017617, intron 2 of 33)	10292	NOTCH1	protein-coding	notch receptor 1
chr9.139488045	0.000844072	0.136248	Intergenic	23587	LINC01451	ncRNA	long intergenic non-protein coding RNA 1451
chr9.139580512	0.000458432	0.392728	intron (NM_006412, intron 1 of 5)	1396	AGPAT2	protein-coding	1-acylglycerol-3-phosphate O-acyltransferase 2
chr9.139643559	0.000631906	-3.44288	promoter-TSS (NM_198946)	-583	LCN6	protein-coding	lipocalin 6
chr9.139644102	0.000934069	-0.919005	non-coding (NR_033913, exon 3 of 3)	-1126	LCN6	protein-coding	lipocalin 6
chr9.140045508	0.000834971	0.210051	intron (NM_007327, intron 4 of 19)	11903	GRIN1	protein-coding	glutamate ionotropic receptor NMDA type subunit 1
chr9.140056713	0.000693248	-0.552305	exon (NM_001185090, exon 13 of 21)	7008	MIR3621	ncRNA	microRNA 3621
chr9.140068014	0.000728115	-0.583606	Intergenic	-1507	TMEM210	protein-coding	transmembrane protein 210
chr9.140194165	0.000532215	-0.292749	TTS (NM_001004354)	2557	NRARP	protein-coding	NOTCH regulated ankyrin repeat protein
chr9.140405566	0.000590318	-0.170609	intron (NM_001098537, intron 12 of 34)	39287	PNPLA7	protein-coding	patatin like phospholipase domain containing 7
chr9.140514393	0.000454549	-0.247435	intron (NM_001354612, intron 1 of 8)	937	EHMT1	protein-coding	euchromatic histone lysine methyltransferase 1
chr10.94765	0.000860068	-0.37234	exon (NM_177987, exon 2 of 4)	412	TUBB8	protein-coding	tubulin beta 8 class VIII
chr10.392617	1.22971e-05	-0.348368	intron (NM_014974, intron 26 of 36)	166684	ZMYND11	protein-coding	zinc finger MYND-type containing 11
chr10.679294	4.69275e-05	0.348098	intron (NM_014974, intron 1 of 36)	4791	LOC101930421	ncRNA	uncharacterized LOC101930421
chr10.1109272	0.000683527	-0.326103	intron (NM_014023, intron 1 of 13)	-6629	IDI1	protein-coding	isopentenyl-diphosphate delta isomerase 1
chr10.1558808	0.000323911	-0.32086	intron (NM_018702, intron 1 of 9)	-10016	ADARB2-AS1	ncRNA	ADARB2 antisense RNA 1
chr10.3239169	8.49612e-05	0.354782	Intergenic	-24137	PITRM1	protein-coding	pitrilysin metallopeptidase 1
chr10.3499691	0.000455272	0.276314	intron (NR_155743, intron 3 of 4)	45338	LINC02669	ncRNA	long intergenic non-protein coding RNA 2669
chr10.4500105	0.000526432	0.44863	Intergenic	51445	LINC00703	ncRNA	long intergenic non-protein coding RNA 703
chr10.6095892	0.000110763	-0.684349	intron (NM_000417, intron 1 of 7)	8437	IL2RA	protein-coding	interleukin 2 receptor subunit alpha
chr10.6095910	0.000231595	-0.74424	intron (NM_000417, intron 1 of 7)	8419	IL2RA	protein-coding	interleukin 2 receptor subunit alpha
chr10.6183528	0.000662014	0.734347	Intergenic	-3355	PFKFB3	protein-coding	6-phosphofructo-2-kinase/fructose-2,6-biphosphatase 3
chr10.6221172	0.000223105	0.484658	intron (NM_001282630, intron 1 of 14)	-23722	PFKFB3	protein-coding	6-phosphofructo-2-kinase/fructose-2,6-biphosphatase 3
chr10.8075975	0.000196071	-0.40838	Intergenic	18478	GATA3-AS1	ncRNA	GATA3 antisense RNA 1
chr10.8077061	0.000436578	-0.357178	Intergenic	17392	GATA3-AS1	ncRNA	GATA3 antisense RNA 1
chr10.8179140	0.000289587	0.798855	Intergenic	82490	GATA3	protein-coding	GATA binding protein 3
chr10.11207834	0.0003136	0.128077	intron (NM_001326339, intron 2 of 12)	842	CELF2	protein-coding	CUGBP Elav-like family member 2
chr10.11421097	0.000907917	-1.35151	Intergenic	-34425	CELF2-AS1	ncRNA	CELF2 antisense RNA 1
chr10.11825970	0.000666911	-1.0057	Intergenic	-39384	PROSER2	protein-coding	proline and serine rich 2
chr10.11865707	0.000848242	-0.374105	intron (NM_153256, intron 1 of 3)	353	PROSER2	protein-coding	proline and serine rich 2
chr10.13812224	0.000420959	1.02261	intron (NM_001318336, intron 5 of 23)	-62658	FRMD4A	protein-coding	FERM domain containing 4A
chr10.14424130	0.000145933	-0.450202	Intergenic	1145	MIR4293	ncRNA	microRNA 4293
chr10.14995425	0.000195895	-0.137935	intron (NM_001289079, intron 1 of 15)	669	DCLRE1C	protein-coding	DNA cross-link repair 1C
chr10.17473196	0.000435052	-1.81217	intron (NM_001004470, intron 2 of 7)	23397	ST8SIA6	protein-coding	ST8 alpha-N-acetyl-neuraminide alpha-2,8-sialyltransferase 6
chr10.18429824	0.000504638	-0.119571	5' UTR (NM_201571, exon 1 of 14)	472	CACNB2	protein-coding	calcium voltage-gated channel auxiliary subunit beta 2
chr10.25241988	0.000477018	-0.125309	promoter-TSS (NM_001282786)	-454	PRTFDC1	protein-coding	phosphoribosyl transferase domain containing 1
chr10.26506358	0.000789828	-0.189105	intron (NM_001134366, intron 1 of 15)	656	GAD2	protein-coding	glutamate decarboxylase 2
chr10.27530336	0.000750143	0.588295	promoter-TSS (NM_001301252)	411	ACBD5	protein-coding	acyl-CoA binding domain containing 5
chr10.28034556	0.000174371	-0.228191	intron (NR_121652, intron 1 of 1)	191	MKX	protein-coding	mohawk homeobox
chr10.28034619	0.000836805	-0.140562	intron (NR_121652, intron 1 of 1)	128	MKX	protein-coding	mohawk homeobox
chr10.31058691	0.000779055	0.439009	Intergenic	46544	LINC02644	ncRNA	long intergenic non-protein coding RNA 2644
chr10.33594454	0.000860563	1.25906	intron (NM_001330068, intron 2 of 15)	29140	NRP1	protein-coding	neuropilin 1
chr10.35256325	0.000978264	-0.223689	Intergenic	106885	CUL2	protein-coding	cullin 2
chr10.35931378	0.000877747	0.102595	Intergenic	-1017	FZD8	protein-coding	frizzled class receptor 8
chr10.38895935	0.000485223	-0.698997	Intergenic	-93791	ACTR3BP5	pseudo	ACTR3B pseudogene 5
chr10.43393721	0.0009101	-0.870856	Intergenic	26753	LINC02623	ncRNA	long intergenic non-protein coding RNA 2623
chr10.43448002	0.000172281	-0.58468	Intergenic	28952	LINC01264	ncRNA	long intergenic non-protein coding RNA 1264
chr10.43762277	9.96048e-05	0.14886	intron (NM_145313, intron 1 of 12)	235	RASGEF1A	protein-coding	RasGEF domain family member 1A
chr10.44069847	0.000731034	-0.132971	intron (NM_001324347, intron 1 of 2)	216	ZNF239	protein-coding	zinc finger protein 239
chr10.48953025	0.000297891	0.902267	promoter-TSS (NR_003611).2	-397	BMS1P1	pseudo	BMS1 pseudogene 1
chr10.49732336	0.000232146	0.114281	intron (NR_144642, intron 3 of 9)	-12705	ARHGAP22-IT1	ncRNA	ARHGAP22 intronic transcript 1
chr10.50821640	0.000824548	-0.150481	promoter-TSS (NM_001142934)	-442	CHAT	protein-coding	choline O-acetyltransferase
chr10.51489338	0.0004879	-0.130444	intron (NM_001290117, intron 6 of 6)	-3012	AGAP7P	pseudo	ArfGAP with GTPase domain, ankyrin repeat and PH domain 7, pseudogene
chr10.61468721	0.000623774	0.18344	intron (NM_001323981, intron 1 of 6)	927	SLC16A9	protein-coding	solute carrier family 16 member 9
chr10.62423250	0.000243448	-0.312026	intron (NM_001204403, intron 1 of 43)	70035	ANK3	protein-coding	ankyrin 3
chr10.63044076	0.000134979	-0.611948	Intergenic	-168320	TMEM26-AS1	ncRNA	TMEM26 antisense RNA 1
chr10.63170100	0.000990302	0.81479	exon (NM_178505, exon 6 of 6)	-42296	TMEM26-AS1	ncRNA	TMEM26 antisense RNA 1
chr10.67330711	0.000667324	0.518164	promoter-TSS (NR_120647)	-471	LINC01515	ncRNA	long intergenic non-protein coding RNA 1515
chr10.71135523	0.000854011	-0.40367	intron (NM_033497, intron 10 of 20)	41150	TACR2	protein-coding	tachykinin receptor 2
chr10.72015259	0.000827548	0.155479	exon (NM_022146, exon 4 of 4)	-22075	PPA1	protein-coding	pyrophosphatase (inorganic) 1
chr10.73003943	0.000291728	-0.762297	intron (NM_001244889, intron 1 of 15)	-25959	UNC5B-AS1	ncRNA	UNC5B antisense RNA 1
chr10.74100531	0.000354046	0.552625	intron (NM_001002762, intron 5 of 7)	14145	DNAJB12	protein-coding	DnaJ heat shock protein family (Hsp40) member B12
chr10.74927413	0.000695752	-0.167488	promoter-TSS (NM_173348)	352	ECD	protein-coding	ecdysoneless cell cycle regulator
chr10.75385450	0.000792137	0.901603	intron (NM_001350995, intron 1 of 21)	288	USP54	protein-coding	ubiquitin specific peptidase 54
chr10.75645871	0.000167379	-0.273838	Intergenic	-11523	CAMK2G	protein-coding	calcium/calmodulin dependent protein kinase II gamma
chr10.77159343	0.000296731	0.648401	exon (NM_032772, exon 2 of 2)	-1942	ZNF503-AS2	ncRNA	ZNF503 antisense RNA 2
chr10.78721961	0.000915117	0.215676	intron (NM_001322832, intron 19 of 27)	74160	KCNMA1-AS1	ncRNA	KCNMA1 antisense RNA 1
chr10.79443168	8.71779e-06	-0.527473	Intergenic	-45603	KCNMA1	protein-coding	potassium calcium-activated channel subfamily M alpha 1
chr10.80062336	0.000142016	-0.644288	Intergenic	35238	LINC00595	ncRNA	long intergenic non-protein coding RNA 595
chr10.80740878	1.41905e-05	-0.470978	intron (NR_015429, intron 3 of 7)	86326	ZMIZ1-AS1	ncRNA	ZMIZ1 antisense RNA 1
chr10.81005006	0.000701336	-0.563647	intron (NM_020338, intron 7 of 24)	-102218	PPIF	protein-coding	peptidylprolyl isomerase F
chr10.81077094	9.45451e-05	0.651425	TTS (NM_020338)	-30130	PPIF	protein-coding	peptidylprolyl isomerase F
chr10.81142603	0.000689999	0.376358	3' UTR (NM_153367, exon 4 of 4)	35379	PPIF	protein-coding	peptidylprolyl isomerase F
chr10.88728361	0.000393613	0.374919	exon (NM_006829, exon 1 of 3)	123	ADIRF	protein-coding	adipogenesis regulatory factor
chr10.92617011	0.000975649	0.206479	exon (NM_019859, exon 1 of 4)	784	HTR7	protein-coding	5-hydroxytryptamine receptor 7
chr10.93649798	0.000632984	-0.5162	Intergenic	19444	FGFBP3	protein-coding	fibroblast growth factor binding protein 3
chr10.94827951	0.000413672	-0.264194	intron (NM_183374, intron 5 of 5)	-5280	CYP26A1	protein-coding	cytochrome P450 family 26 subfamily A member 1
chr10.98939839	0.000245685	0.503781	intron (NR_037909, intron 11 of 14)	5876	SLIT1	protein-coding	slit guidance ligand 1
chr10.101768957	0.000490896	0.24289	intron (NM_015221, intron 1 of 16)	746	DNMBP	protein-coding	dynamin binding protein
chr10.102447612	0.000287608	-1.32802	Intergenic	-47540	PAX2	protein-coding	paired box 2
chr10.102504387	0.00090616	0.139655	promoter-TSS (NM_003990)	-951	PAX2	protein-coding	paired box 2
chr10.102586146	5.5861e-05	0.174558	intron (NM_003988, intron 9 of 10)	80679	PAX2	protein-coding	paired box 2
chr10.102880906	0.00063048	0.386507	intron (NR_130724, intron 2 of 2)	9996	TLX1NB	ncRNA	TLX1 neighbor
chr10.102896822	0.000951641	1.18377	3' UTR (NM_001195517, exon 3 of 3)	4200	TLX1NB	ncRNA	TLX1 neighbor
chr10.102899534	0.000778553	-0.456384	intron (NR_130724, intron 1 of 2)	1488	TLX1NB	ncRNA	TLX1 neighbor
chr10.102900816	0.000260355	0.372908	non-coding (NR_130724, exon 1 of 3)	206	TLX1NB	ncRNA	TLX1 neighbor
chr10.103987206	0.000198191	-0.516383	intron (NM_152310, intron 1 of 3)	1151	ELOVL3	protein-coding	ELOVL fatty acid elongase 3
chr10.104679088	0.000931239	0.154092	promoter-TSS (NR_160733)	-997	LOC107984265	ncRNA	uncharacterized LOC107984265
chr10.105111051	0.000391504	0.116014	promoter-TSS (NM_032154)	-155	PCGF6	protein-coding	polycomb group ring finger 6
chr10.105219068	0.000329316	-0.545635	promoter-TSS (NM_001001412)	-421	CALHM1	protein-coding	calcium homeostasis modulator 1
chr10.105318736	0.000335904	0.360799	intron (NM_004210, intron 1 of 5)	-41538	NEURL1-AS1	ncRNA	NEURL1 antisense RNA 1
chr10.105647890	1.17354e-06	0.893509	intron (NM_024928, intron 9 of 9)	30051	STN1	protein-coding	STN1 subunit of CST complex
chr10.106151523	2.97623e-05	1.11337	intron (NM_001008723, intron 9 of 17)	37933	CFAP58	protein-coding	cilia and flagella associated protein 58
chr10.106398931	0.000499249	0.139694	Intergenic	-2116	SORCS3	protein-coding	sortilin related VPS10 domain containing receptor 3
chr10.106495402	0.000451713	0.391176	intron (NM_014978, intron 1 of 26)	-69429	SORCS3-AS1	ncRNA	SORCS3 antisense RNA 1
chr10.108144487	0.000482756	-0.62973	Intergenic	244565	LINC02624	ncRNA	long intergenic non-protein coding RNA 2624
chr10.112612213	0.00035661	-0.576794	Intergenic	18448	PDCD4-AS1	ncRNA	PDCD4 antisense RNA 1
chr10.113027802	0.000905436	0.9025	Intergenic	153754	HEAT2	ncRNA	HEart disease Associated Transcript 2
chr10.118084504	0.000275591	-0.510865	5' UTR (NM_198515, exon 2 of 9)	545	CCDC172	protein-coding	coiled-coil domain containing 172
chr10.118502574	0.00092704	-0.213374	promoter-TSS (NM_025015)	-498	HSPA12A	protein-coding	heat shock protein family A (Hsp70) member 12A
chr10.119303488	0.000111063	-0.324563	intron (NM_001165924, intron 1 of 1)	1090	EMX2OS	ncRNA	EMX2 opposite strand/antisense RNA
chr10.119306166	1.17662e-05	0.270154	intron (NM_004098, intron 2 of 2)	-1588	EMX2OS	ncRNA	EMX2 opposite strand/antisense RNA
chr10.120355201	0.000952572	-0.690445	promoter-TSS (NM_004248)	-42	PRLHR	protein-coding	prolactin releasing hormone receptor
chr10.122738180	0.000136604	-0.315974	Intergenic	127307	WDR11	protein-coding	WD repeat domain 11
chr10.123734309	0.000960194	0.112001	intron (NM_001167865, intron 1 of 10)	422	NSMCE4A	protein-coding	NSE4 homolog A, SMC5-SMC6 complex component
chr10.123872451	0.000246043	-0.144203	promoter-TSS (NM_001291879)	52	TACC2	protein-coding	transforming acidic coiled-coil containing protein 2
chr10.124523239	0.000649532	-0.85797	intron (NR_003570, intron 5 of 27)	7030	DMBT1P1	pseudo	deleted in malignant brain tumors 1 pseudogene 1
chr10.124578332	0.000277192	0.494126	Intergenic	27040	CUZD1	protein-coding	CUB and zona pellucida like domains 1
chr10.124638872	0.000207514	0.548767	promoter-TSS (NR_027282)	224	FAM24B	protein-coding	family with sequence similarity 24 member B
chr10.126228911	0.000165339	0.518677	intron (NM_022126, intron 6 of 6)	78520	LHPP	protein-coding	phospholysine phosphohistidine inorganic pyrophosphate phosphatase
chr10.126338624	0.000178409	-0.962817	intron (NM_014661, intron 4 of 4)	-53972	FAM53B-AS1	ncRNA	FAM53B antisense RNA 1
chr10.126339532	0.000458636	0.378904	intron (NM_014661, intron 4 of 4)	-53064	FAM53B-AS1	ncRNA	FAM53B antisense RNA 1
chr10.127512718	0.000248396	-0.10881	promoter-TSS (NR_136675)	604	BCCIP	protein-coding	BRCA2 and CDKN1A interacting protein
chr10.129853144	0.000559582	-0.22095	intron (NM_001323357, intron 3 of 16)	7269	PTPRE	protein-coding	protein tyrosine phosphatase receptor type E
chr10.131214020	0.000308233	0.665201	Intergenic	-51484	MGMT	protein-coding	O-6-methylguanine-DNA methyltransferase
chr10.131309091	0.000527975	-0.74643	intron (NM_002412, intron 1 of 4)	43587	MGMT	protein-coding	O-6-methylguanine-DNA methyltransferase
chr10.131425738	6.17877e-05	0.630413	intron (NM_002412, intron 2 of 4)	160234	MGMT	protein-coding	O-6-methylguanine-DNA methyltransferase
chr10.131577073	0.000269514	-0.37142	Intergenic	64564	MIR4297	ncRNA	microRNA 4297
chr10.131840818	0.000388894	0.510034	Intergenic	-63454	CTAGE7P	pseudo	CTAGE family member 7, pseudogene
chr10.133317592	0.000564908	-0.249624	Intergenic	-207609	TCERG1L	protein-coding	transcription elongation regulator 1 like
chr10.133741820	0.00029588	0.200386	Intergenic	-6134	PPP2R2D	protein-coding	protein phosphatase 2 regulatory subunit Bdelta
chr10.133948183	0.000568025	0.602563	intron (NM_001323088, intron 4 of 23)	-52268	DPYSL4	protein-coding	dihydropyrimidinase like 4
chr10.133951875	0.000925153	-0.308313	intron (NM_001323087, intron 9 of 23)	-48576	DPYSL4	protein-coding	dihydropyrimidinase like 4
chr10.134061694	0.00085906	-0.521397	intron (NM_001318878, intron 1 of 11)	917	STK32C	protein-coding	serine/threonine kinase 32C
chr10.134068631	0.00041869	-0.77759	intron (NM_001318878, intron 1 of 11)	-6020	STK32C	protein-coding	serine/threonine kinase 32C
chr10.134279194	0.00022179	0.377002	Intergenic	20502	C10orf91	ncRNA	chromosome 10 open reading frame 91 (putative)
chr10.134357718	0.000385154	-0.692164	intron (NM_005539, intron 1 of 15)	6428	INPP5A	protein-coding	inositol polyphosphate-5-phosphatase A
chr10.134428929	0.000206407	-0.566164	intron (NM_005539, intron 2 of 15)	-65849	INPP5A	protein-coding	inositol polyphosphate-5-phosphatase A
chr10.134516474	0.000685063	1.25812	intron (NM_005539, intron 6 of 15)	21696	INPP5A	protein-coding	inositol polyphosphate-5-phosphatase A
chr10.134567306	0.00089501	0.252223	intron (NM_005539, intron 11 of 15)	32344	NKX6-2	protein-coding	NK6 homeobox 2
chr10.134647209	0.000763177	-0.496237	intron (NM_001200049, intron 49 of 57)	-47559	NKX6-2	protein-coding	NK6 homeobox 2
chr10.134775496	6.53944e-05	0.322318	non-coding (NR_125763, exon 1 of 2)	244	LINC01167	ncRNA	long intergenic non-protein coding RNA 1167
chr10.134775681	0.000460517	-0.173647	promoter-TSS (NR_125763)	59	LINC01167	ncRNA	long intergenic non-protein coding RNA 1167
chr10.134775714	0.000130109	-0.231829	promoter-TSS (NR_125763)	26	LINC01167	ncRNA	long intergenic non-protein coding RNA 1167
chr10.134826799	0.00089682	-0.199633	Intergenic	47762	LINC01168	ncRNA	long intergenic non-protein coding RNA 1168
chr10.134926430	0.000602711	-0.174864	intron (NM_001083909, intron 5 of 6)	10681	ADGRA1	protein-coding	adhesion G protein-coupled receptor A1
chr10.134926479	0.000631272	-0.309354	intron (NM_001083909, intron 5 of 6)	10730	ADGRA1	protein-coding	adhesion G protein-coupled receptor A1
chr10.135097517	2.93288e-05	0.350483	intron (NM_001256617, intron 14 of 18)	-7146	ADAM8	protein-coding	ADAM metallopeptidase domain 8
chr10.135150556	0.000565878	-0.110925	promoter-TSS (NM_015722)	-157	CALY	protein-coding	calcyon neuron specific vesicular protein
chr10.135382570	0.000343377	-0.409641	promoter-TSS (NM_130784)	-792	SYCE1	protein-coding	synaptonemal complex central element protein 1
chr11.280385	0.000695369	-0.163821	exon (NM_138329, exon 4 of 8)	1816	NLRP6	protein-coding	NLR family pyrin domain containing 6
chr11.288034	0.000767102	0.382935	Intergenic	-1091	PGGHG	protein-coding	protein-glucosylgalactosylhydroxylysine glucosidase
chr11.416650	0.000113815	-0.145201	intron (NM_021805, intron 1 of 9)	746	SIGIRR	protein-coding	single Ig and TIR domain containing
chr11.453757	0.000180495	-0.171425	intron (NM_030783, intron 1 of 11)	3479	PTDSS2	protein-coding	phosphatidylserine synthase 2
chr11.457461	0.000876171	-0.397954	intron (NM_030783, intron 1 of 11)	7183	PTDSS2	protein-coding	phosphatidylserine synthase 2
chr11.561255	0.000404275	0.141145	promoter-TSS (NM_173573)	286	RASSF7	protein-coding	Ras association domain family member 7
chr11.637095	0.000435241	-0.230278	promoter-TSS (NM_000797)	-173	DRD4	protein-coding	dopamine receptor D4
chr11.747629	0.000820905	-0.183451	intron (NM_006755, intron 1 of 7)	166	TALDO1	protein-coding	transaldolase 1
chr11.1083178	0.000527445	-0.674543	exon (NM_002457, exon 16 of 50)	8304	MUC2	protein-coding	mucin 2, oligomeric mucus/gel-forming
chr11.1098053	0.000224123	-0.363597	intron (NM_002457, intron 37 of 49)	23179	MUC2	protein-coding	mucin 2, oligomeric mucus/gel-forming
chr11.1568987	0.000488718	0.252009	Intergenic	24513	DUSP8	protein-coding	dual specificity phosphatase 8
chr11.1704651	0.000690595	-0.297199	non-coding (NR_026642, exon 3 of 3)	2207	FAM99B	ncRNA	family with sequence similarity 99 member B
chr11.1853069	0.000183232	1.31187	Intergenic	-2587	SYT8	protein-coding	synaptotagmin 8
chr11.1960515	0.00096604	0.42598	TTS (NM_001367850)	-8046	MRPL23	protein-coding	mitochondrial ribosomal protein L23
chr11.1990297	0.000673478	-0.419736	Intergenic	19737	SNORD131	snoRNA	small nucleolar RNA, C/D box 131
chr11.2019730	0.000692822	-0.543303	promoter-TSS (NR_131223)	-626	H19	ncRNA	H19 imprinted maternally expressed transcript
chr11.2019732	0.000769419	-0.580002	promoter-TSS (NR_131223)	-628	H19	ncRNA	H19 imprinted maternally expressed transcript
chr11.2291169	0.000674934	-0.103237	exon (NM_005170, exon 1 of 2)	1012	ASCL2	protein-coding	achaete-scute family bHLH transcription factor 2
chr11.2397773	0.000722364	-0.181201	promoter-TSS (NM_004356)	367	CD81	protein-coding	CD81 molecule
chr11.2596357	0.000395256	-0.451132	intron (NM_181798, intron 6 of 15)	113674	KCNQ1	protein-coding	potassium voltage-gated channel subfamily Q member 1
chr11.2951414	0.000934545	-0.206369	promoter-TSS (NM_003311)	-765	PHLDA2	protein-coding	pleckstrin homology like domain family A member 2
chr11.3071296	0.000763146	0.440386	intron (NR_036542, intron 1 of 22)	7356	CARS	protein-coding	cysteinyl-tRNA synthetase
chr11.3876863	0.000990979	-0.179405	promoter-TSS (NR_039835)	-30	STIM1	protein-coding	stromal interaction molecule 1
chr11.4115642	0.000819059	0.11427	promoter-TSS (NM_001318064)	-272	RRM1	protein-coding	ribonucleotide reductase catalytic subunit M1
chr11.4307264	0.000735014	0.805773	Intergenic	82351	OR52B4	protein-coding	olfactory receptor family 52 subfamily B member 4 (gene/pseudogene)
chr11.5611144	0.000347358	-0.155205	Intergenic	-6196	TRIM6	protein-coding	tripartite motif containing 6
chr11.6225430	0.000252796	0.379946	Intergenic	-1356	C11orf42	protein-coding	chromosome 11 open reading frame 42
chr11.6413332	0.000473063	-0.945323	exon (NM_001007593, exon 2 of 6)	1629	SMPD1	protein-coding	sphingomyelin phosphodiesterase 1
chr11.8102996	2.12028e-05	0.203655	promoter-TSS (NM_177972)	88	TUB	protein-coding	TUB bipartite transcription factor
chr11.8289703	0.000590875	-0.104286	intron (NM_001270428, intron 1 of 3)	630	LMO1	protein-coding	LIM domain only 1
chr11.8364991	6.74248e-06	0.562738	Intergenic	-74658	LMO1	protein-coding	LIM domain only 1
chr11.8722094	0.000943875	0.851946	intron (NM_005418, intron 17 of 22)	15109	SNORA3B	snoRNA	small nucleolar RNA, H/ACA box 3B
chr11.10590282	8.06709e-05	-0.70647	promoter-TSS (NM_006691)	-71	LYVE1	protein-coding	lymphatic vessel endothelial hyaluronan receptor 1
chr11.10679586	1.55946e-06	-0.585558	intron (NM_001206880, intron 1 of 19)	-5739	MRVI1	protein-coding	murine retrovirus integration site 1 homolog
chr11.10743938	0.000561428	0.172312	Intergenic	-28404	MRVI1	protein-coding	murine retrovirus integration site 1 homolog
chr11.10828935	0.000816846	0.330365	intron (NM_001042559, intron 1 of 20)	607	EIF4G2	protein-coding	eukaryotic translation initiation factor 4 gamma 2
chr11.10880283	0.000994666	-0.109125	promoter-TSS (NM_001143667)	520	ZBED5-AS1	ncRNA	ZBED5 antisense RNA 1
chr11.12343071	0.000678409	-1.45356	intron (NM_032867, intron 4 of 8)	34625	MICALCL	protein-coding	MICAL C-terminal like
chr11.14997018	0.000874981	0.355583	Intergenic	-3122	CALCA	protein-coding	calcitonin related polypeptide alpha
chr11.17409592	0.000584273	-0.331999	exon (NM_000525, exon 1 of 1)	613	KCNJ11	protein-coding	potassium voltage-gated channel subfamily J member 11
chr11.17409602	0.000608962	-0.399615	exon (NM_000525, exon 1 of 1)	603	KCNJ11	protein-coding	potassium voltage-gated channel subfamily J member 11
chr11.17709585	0.000160464	0.617539	Intergenic	8900	LINC02729	ncRNA	long intergenic non-protein coding RNA 2729
chr11.19698184	0.000533247	0.437688	intron (NM_001111018, intron 1 of 37)	-36198	NAV2	protein-coding	neuron navigator 2
chr11.19799802	3.37269e-05	0.461053	intron (NM_001244963, intron 1 of 39)	-18174	MIR4694	ncRNA	microRNA 4694
chr11.20178807	0.000495186	0.3375	intron (NM_001029865, intron 2 of 3)	3213	DBX1	protein-coding	developing brain homeobox 1
chr11.26171349	0.000955103	-0.254122	Intergenic	-39320	ANO3	protein-coding	anoctamin 3
chr11.31826834	0.000719222	0.210551	promoter-TSS (NM_001368908)	-246	PAX6	protein-coding	paired box 6
chr11.32456678	1.97929e-05	0.233131	promoter-TSS (NR_023920)	-385	WT1-AS	ncRNA	WT1 antisense RNA
chr11.33799533	2.39591e-05	-0.603608	Intergenic	3289	FBXO3-DT	ncRNA	FBXO3 divergent transcript
chr11.33934381	0.000962543	0.374333	Intergenic	-20759	LMO2	protein-coding	LIM domain only 2
chr11.34073442	0.000137199	-0.189947	intron (NM_203364, intron 1 of 17)	165	CAPRIN1	protein-coding	cell cycle associated protein 1
chr11.34470406	0.000491782	-0.545228	intron (NM_001752, intron 1 of 12)	9926	CAT	protein-coding	catalase
chr11.35147619	0.000833657	-1.45761	Intergenic	11959	LOC100507144	ncRNA	uncharacterized LOC100507144
chr11.35147962	0.00045697	-0.68536	Intergenic	11616	LOC100507144	ncRNA	uncharacterized LOC100507144
chr11.35442141	0.000756193	-0.191017	promoter-TSS (NM_001195728)	-537	SLC1A2	protein-coding	solute carrier family 1 member 2
chr11.39183366	0.000537684	-0.675878	Intergenic	512959	LINC01493	ncRNA	long intergenic non-protein coding RNA 1493
chr11.43380037	0.000159632	-0.755969	promoter-TSS (NM_018259)	-397	TTC17	protein-coding	tetratricopeptide repeat domain 17
chr11.44326282	0.000286016	0.213081	intron (NM_021926, intron 1 of 3)	5406	ALX4	protein-coding	ALX homeobox 4
chr11.44613887	0.000461808	-0.444498	intron (NM_002231, intron 2 of 9)	26675	CD82	protein-coding	CD82 molecule
chr11.46412049	0.000736546	0.473506	intron (NM_001366692, intron 1 of 1)	1114	CHRM4	protein-coding	cholinergic receptor muscarinic 4
chr11.47396241	0.000770764	0.368872	intron (NM_001080547, intron 2 of 4)	3856	SPI1	protein-coding	Spi-1 proto-oncogene
chr11.47937956	0.000602068	0.712522	Intergenic	-64154	PTPRJ	protein-coding	protein tyrosine phosphatase receptor type J
chr11.51586729	0.000519956	0.214242	Intergenic	71448	OR4C46	protein-coding	olfactory receptor family 4 subfamily C member 46
chr11.57267150	0.000586763	-0.939889	intron (NM_001198810, intron 5 of 14)	15231	SLC43A1	protein-coding	solute carrier family 43 member 1
chr11.57415057	0.000983973	-0.248303	5' UTR (NM_001363487, exon 2 of 6)	2327	YPEL4	protein-coding	yippee like 4
chr11.61062301	0.00034069	0.143607	intron (NM_152718, intron 1 of 19)	486	VWCE	protein-coding	von Willebrand factor C and EGF domains
chr11.61322023	0.00040724	0.336651	intron (NM_001370211, intron 2 of 7)	-11676	SYT7	protein-coding	synaptotagmin 7
chr11.61468413	0.000615582	-0.444007	intron (NM_006133, intron 1 of 19)	20551	DAGLA	protein-coding	diacylglycerol lipase alpha
chr11.61511072	2.76964e-05	-0.385443	exon (NM_006133, exon 20 of 20)	-9035	MYRF	protein-coding	myelin regulatory factor
chr11.61529760	0.000261886	0.45329	intron (NM_013279, intron 1 of 25)	-4625	MYRF-AS1	ncRNA	MYRF antisense RNA 1
chr11.61536188	0.000670416	-0.783233	intron (NM_001127392, intron 3 of 26)	-11053	MYRF-AS1	ncRNA	MYRF antisense RNA 1
chr11.61684303	0.00069921	0.786889	intron (NM_001271686, intron 1 of 8)	734	RAB3IL1	protein-coding	RAB3A interacting protein like 1
chr11.61735844	0.000155556	-0.248374	promoter-TSS (NM_002032)	-739	FTH1	protein-coding	ferritin heavy chain 1
chr11.63828867	2.7585e-05	0.30141	intron (NM_014067, intron 3 of 10)	-42494	FLRT1	protein-coding	fibronectin leucine rich transmembrane protein 1
chr11.64015713	0.000245171	-0.300721	TTS (NR_135086)	1188	PPP1R14B-AS1	ncRNA	PPP1R14B antisense RNA 1
chr11.64174149	0.000752124	-0.208189	Intergenic	38076	MIR1237	ncRNA	microRNA 1237
chr11.64620348	0.000614784	0.374073	3' UTR (NM_006795, exon 5 of 5)	-8224	CDC42BPG	protein-coding	CDC42 binding protein kinase gamma
chr11.65188746	0.000925583	0.263046	Intergenic	-1522	NEAT1	ncRNA	nuclear paraspeckle assembly transcript 1
chr11.65343681	4.21194e-05	0.107755	5' UTR (NM_001351087, exon 1 of 18)	158	EHBP1L1	protein-coding	EH domain binding protein 1 like 1
chr11.65554231	0.000769596	0.133902	promoter-TSS (NM_004561)	252	MIR1234	ncRNA	microRNA 1234
chr11.65868239	0.000600208	-0.0997011	intron (NM_018026, intron 1 of 23)	30497	PACS1	protein-coding	phosphofurin acidic cluster sorting protein 1
chr11.66096293	0.000905098	0.194314	Intergenic	7611	RIN1	protein-coding	Ras and Rab interactor 1
chr11.66181630	0.000918219	-0.783786	Intergenic	-6844	NPAS4	protein-coding	neuronal PAS domain protein 4
chr11.66812197	0.000192915	0.484045	promoter-TSS (NR_106920)	-916	MIR6860	ncRNA	microRNA 6860
chr11.66812205	0.000693761	0.424995	promoter-TSS (NR_106920)	-908	MIR6860	ncRNA	microRNA 6860
chr11.67046261	0.000604879	0.446327	intron (NM_001619, intron 2 of 20)	-10512	ANKRD13D	protein-coding	ankyrin repeat domain 13D
chr11.67207209	0.000545298	-0.568999	intron (NM_001018070, intron 10 of 11)	-2057	PTPRCAP	protein-coding	protein tyrosine phosphatase receptor type C associated protein
chr11.67209976	0.000270759	-0.220747	exon (NM_020441, exon 2 of 11)	970	CORO1B	protein-coding	coronin 1B
chr11.67243910	0.000133777	0.335335	Intergenic	-6586	AIP	protein-coding	aryl hydrocarbon receptor interacting protein
chr11.68608981	5.63121e-06	-0.137251	intron (NM_001876, intron 1 of 18)	402	CPT1A	protein-coding	carnitine palmitoyltransferase 1A
chr11.69949423	0.000445362	0.731558	intron (NM_018043, intron 3 of 25)	17908	ANO1	protein-coding	anoctamin 1
chr11.71160116	0.000697265	-0.152186	promoter-TSS (NM_001163817)	-640	DHCR7	protein-coding	7-dehydrocholesterol reductase
chr11.72851864	0.000627511	0.349358	intron (NM_014824, intron 1 of 19)	1498	FCHSD2	protein-coding	FCH and double SH3 domains 2
chr11.75050841	0.000881304	0.521401	intron (NM_004041, intron 1 of 15)	-4612	MIR326	ncRNA	microRNA 326
chr11.76858906	0.000768296	-0.511354	exon (NM_001127180, exon 4 of 49)	19615	MYO7A	protein-coding	myosin VIIA
chr11.77213818	0.000191594	0.368448	Intergenic	-28711	PAK1	protein-coding	p21 (RAC1) activated kinase 1
chr11.78140769	0.000861193	-0.928306	non-coding (NR_120564, exon 1 of 4)	112	LINC02728	ncRNA	long intergenic non-protein coding RNA 2728
chr11.78673550	0.000230762	0.932981	intron (NM_001098816, intron 6 of 33)	-387642	NARS2	protein-coding	asparaginyl-tRNA synthetase 2, mitochondrial
chr11.82444690	0.000533104	-0.134132	exon (NM_175885, exon 1 of 1)	215	FAM181B	protein-coding	family with sequence similarity 181 member B
chr11.83268866	0.000520872	-0.515651	intron (NM_001142699, intron 19 of 27)	124601	DLG2	protein-coding	discs large MAGUK scaffold protein 2
chr11.85396629	0.000985236	-0.235269	exon (NM_152723, exon 1 of 1)	608	CCDC89	protein-coding	coiled-coil domain containing 89
chr11.91959199	0.000781176	-0.140294	intron (NM_001367949, intron 1 of 27)	1000	FAT3	protein-coding	FAT atypical cadherin 3
chr11.92702841	0.000239784	1.23782	promoter-TSS (NM_005959)	53	MTNR1B	protein-coding	melatonin receptor 1B
chr11.93395320	0.000153553	-0.153922	intron (NM_033395, intron 1 of 29)	473	CEP295	protein-coding	centrosomal protein 295
chr11.95072363	6.86383e-05	-0.461106	Intergenic	-106725	SESN3	protein-coding	sestrin 3
chr11.95239065	0.000978848	-0.851501	Intergenic	-273427	SESN3	protein-coding	sestrin 3
chr11.107435882	0.000505899	-0.242849	intron (NM_001301010, intron 1 of 11)	578	ALKBH8	protein-coding	alkB homolog 8, tRNA methyltransferase
chr11.109514984	0.00011398	-1.75684	Intergenic	222069	C11orf87	protein-coding	chromosome 11 open reading frame 87
chr11.109963010	0.000350364	0.552446	Intergenic	-1107	ZC3H12C	protein-coding	zinc finger CCCH-type containing 12C
chr11.110582507	0.00018216	-0.424691	promoter-TSS (NM_001258415)	40	ARHGAP20	protein-coding	Rho GTPase activating protein 20
chr11.111637395	3.82624e-05	0.146832	promoter-TSS (NM_181700)	-283	PPP2R1B	protein-coding	protein phosphatase 2 scaffold subunit Abeta
chr11.115516509	0.000565266	-0.25143	Intergenic	88970	LOC101928985	ncRNA	uncharacterized LOC101928985
chr11.118024190	0.000993011	0.195808	promoter-TSS (NM_001142348)	-561	SCN4B	protein-coding	sodium voltage-gated channel beta subunit 4
chr11.118559981	6.86664e-05	0.446628	Intergenic	-9623	TREH	protein-coding	trehalase
chr11.118559987	0.000188971	0.377534	Intergenic	-9629	TREH	protein-coding	trehalase
chr11.118560023	0.000892083	0.461478	Intergenic	-9665	TREH	protein-coding	trehalase
chr11.118788487	0.000343283	0.829544	Intergenic	7071	MIR4492	ncRNA	microRNA 4492
chr11.119613443	0.000312642	-0.140575	Intergenic	13151	LOC102724301	ncRNA	uncharacterized LOC102724301
chr11.119884277	0.000589871	0.106694	Intergenic	115283	TRIM29	protein-coding	tripartite motif containing 29
chr11.120058254	0.00079063	-0.441456	Intergenic	18570	LOC107984399	ncRNA	uncharacterized LOC107984399
chr11.120081293	1.82703e-05	-0.139065	promoter-TSS (NM_178507)	-446	OAF	protein-coding	out at first homolog
chr11.120435012	0.000356176	-0.602381	promoter-TSS (NM_001282473)	-132	GRIK4	protein-coding	glutamate ionotropic receptor kainate type subunit 4
chr11.120893449	0.000768063	0.295803	Intergenic	-1331	TBCEL	protein-coding	tubulin folding cofactor E like
chr11.121567396	0.000643478	1.1088	Intergenic	244374	SORL1	protein-coding	sortilin related receptor 1
chr11.122017069	0.000976376	0.294313	TTS (NR_029477)	231	MIRLET7A2	ncRNA	microRNA let-7a-2
chr11.123309208	0.00071386	-0.581798	intron (NM_001367421, intron 2 of 20)	8232	GRAMD1B	protein-coding	GRAM domain containing 1B
chr11.123451571	8.13307e-05	0.441425	intron (NM_001286563, intron 3 of 20)	20602	GRAMD1B	protein-coding	GRAM domain containing 1B
chr11.124540541	0.00038726	2.36827	intron (NM_001199922, intron 3 of 11)	3093	SIAE	protein-coding	sialic acid acetylesterase
chr11.126233018	0.00096377	-1.25175	intron (NM_001348397, intron 2 of 11)	7112	ST3GAL4	protein-coding	ST3 beta-galactoside alpha-2,3-sialyltransferase 4
chr11.126322646	0.000748365	-0.261487	intron (NM_001301097, intron 7 of 15)	46665	ST3GAL4	protein-coding	ST3 beta-galactoside alpha-2,3-sialyltransferase 4
chr11.126456119	0.000361867	0.455982	intron (NM_001301097, intron 1 of 15)	-66553	LOC101929427	ncRNA	uncharacterized LOC101929427
chr11.126944154	0.000639928	-0.382302	intron (NR_120578, intron 1 of 2)	7258	LOC101929473	ncRNA	uncharacterized LOC101929473
chr11.128321964	0.000675408	0.312683	Intergenic	70240	ETS1	protein-coding	ETS proto-oncogene 1, transcription factor
chr11.128376479	0.000333138	0.797398	intron (NM_001143820, intron 3 of 9)	15725	ETS1	protein-coding	ETS proto-oncogene 1, transcription factor
chr11.128615689	0.000432564	-0.430445	intron (NM_001271010, intron 1 of 9)	-49772	SENCR	ncRNA	smooth muscle and endothelial cell enriched migration/differentiation-associated lncRNA
chr11.129566289	0.000611254	0.37518	Intergenic	-79126	LINC01395	ncRNA	long intergenic non-protein coding RNA 1395
chr11.129716950	0.000139175	-1.20868	intron (NM_001331210, intron 2 of 6)	31208	TMEM45B	protein-coding	transmembrane protein 45B
chr11.130270799	0.000492754	0.374028	intron (NR_148980, intron 5 of 6)	27704	ADAMTS8	protein-coding	ADAM metallopeptidase with thrombospondin type 1 motif 8
chr11.130934738	0.000738843	0.474962	Intergenic	-148357	SNX19	protein-coding	sorting nexin 19
chr11.131455461	7.82693e-05	0.636091	intron (NM_001048209, intron 1 of 7)	-44701	LOC101929653	ncRNA	uncharacterized LOC101929653
chr11.131564928	0.000395027	-0.143863	intron (NM_001352007, intron 2 of 8)	-31479	NTM-AS1	ncRNA	NTM antisense RNA 1
chr11.131781260	0.00038019	-0.151062	non-coding (NR_147851, exon 1 of 9)	549	NTM	protein-coding	neurotrimin
chr11.133789521	0.000517162	-1.18485	intron (NM_001277285, intron 18 of 19)	-17887	MIR4697HG	ncRNA	MIR4697 host gene
chr11.133809733	0.000927804	0.638453	intron (NM_001277285, intron 3 of 19)	16957	IGSF9B	protein-coding	immunoglobulin superfamily member 9B
chr11.133825107	0.000590908	-1.20144	intron (NM_001277285, intron 1 of 19)	1583	IGSF9B	protein-coding	immunoglobulin superfamily member 9B
chr11.133904098	0.000993403	-0.187082	intron (NR_027276, intron 1 of 2)	1932	LINC02731	ncRNA	long intergenic non-protein coding RNA 2731
chr11.134385364	0.000298121	-0.541934	Intergenic	78989	LOC283177	ncRNA	uncharacterized LOC283177
chr11.134609795	2.05725e-05	0.959098	intron (NR_147836, intron 1 of 1)	3957	LINC02714	ncRNA	long intergenic non-protein coding RNA 2714
chr11.134610880	0.000755164	0.346516	intron (NR_147836, intron 1 of 1)	5042	LINC02714	ncRNA	long intergenic non-protein coding RNA 2714
chr12.312615	0.000108915	-0.639084	promoter-TSS (NR_120475)	-195	LOC101929384	ncRNA	uncharacterized LOC101929384
chr12.313215	0.000541787	-0.690829	non-coding (NR_120475, exon 2 of 3)	405	LOC101929384	ncRNA	uncharacterized LOC101929384
chr12.663048	8.93056e-05	-0.880407	exon (NM_173593, exon 14 of 20)	32603	LOC105369595	ncRNA	uncharacterized LOC105369595
chr12.1639890	0.000812494	0.216016	non-coding (NR_160736, exon 2 of 2)	1467	LOC107984507	ncRNA	uncharacterized LOC107984507
chr12.1685233	0.000159438	0.471152	intron (NM_152441, intron 1 of 1)	18513	FBXL14	protein-coding	F-box and leucine rich repeat protein 14
chr12.2214802	0.000332103	0.915397	intron (NM_001167623, intron 1 of 46)	52352	CACNA1C	protein-coding	calcium voltage-gated channel subunit alpha1 C
chr12.2986368	0.000138257	0.132109	promoter-TSS (NM_202003)	4	RHNO1	protein-coding	RAD9-HUS1-RAD1 interacting nuclear orphan 1
chr12.3186012	0.000549332	0.125191	promoter-TSS (NM_001168320)	-508	TSPAN9	protein-coding	tetraspanin 9
chr12.3310976	8.61082e-05	-0.606905	intron (NM_006675, intron 3 of 8)	124432	TSPAN9	protein-coding	tetraspanin 9
chr12.4194010	0.000146141	-0.53169	Intergenic	-188917	CCND2	protein-coding	cyclin D2
chr12.4967814	0.000738251	-0.549161	Intergenic	49473	KCNA6	protein-coding	potassium voltage-gated channel subfamily A member 6
chr12.5538062	6.61111e-05	0.130155	Intergenic	-3211	NTF3	protein-coding	neurotrophin 3
chr12.5889834	0.000750373	0.395261	intron (NM_001364791, intron 10 of 24)	164590	ANO2	protein-coding	anoctamin 2
chr12.6747774	0.000307318	0.727425	intron (NM_032489, intron 9 of 9)	-2650	LPAR5	protein-coding	lysophosphatidic acid receptor 5
chr12.6855247	0.000710429	-0.250526	Intergenic	6834	MLF2	protein-coding	myeloid leukemia factor 2
chr12.6945075	0.000299297	-0.234014	intron (NM_014262, intron 10 of 15)	-5013	GNB3	protein-coding	G protein subunit beta 3
chr12.6978463	0.000140726	0.527747	exon (NM_001159287, exon 4 of 7)	1186	TPI1	protein-coding	triosephosphate isomerase 1
chr12.7144806	0.00030569	0.198435	Intergenic	-19027	LPCAT3	protein-coding	lysophosphatidylcholine acyltransferase 3
chr12.8404850	0.000992179	-0.46449	Intergenic	-9309	FAM86FP	pseudo	family with sequence similarity 86, member A pseudogene
chr12.8549003	0.000260064	-0.168439	Intergenic	-5656	LINC00937	ncRNA	long intergenic non-protein coding RNA 937
chr12.11176386	0.000886586	-0.280919	intron (NM_001291314, intron 2 of 6)	-1168	TAS2R19	protein-coding	taste 2 receptor member 19
chr12.11919705	0.000113185	1.44715	intron (NM_001987, intron 2 of 7)	116918	ETV6	protein-coding	ETS variant 6
chr12.17795181	0.000783336	0.195725	Intergenic	-31051	MIR3974	ncRNA	microRNA 3974
chr12.25208985	0.000332278	-1.82238	intron (NM_001204126, intron 1 of 19)	3346	LRMP	protein-coding	lymphoid restricted membrane protein
chr12.26275229	0.000810233	0.20162	exon (NM_030762, exon 5 of 5)	2740	BHLHE41	protein-coding	basic helix-loop-helix family member e41
chr12.27487139	6.69673e-05	-1.02427	intron (NM_001248003, intron 1 of 14)	1371	ARNTL2	protein-coding	aryl hydrocarbon receptor nuclear translocator like 2
chr12.30907596	0.000877347	-0.195789	promoter-TSS (NM_001319842)	-149	CAPRIN2	protein-coding	caprin family member 2
chr12.31244739	0.000424126	-0.297385	exon (NM_152438, exon 10 of 27)	17946	DDX11	protein-coding	DEAD/H-box helicase 11
chr12.33592275	0.000169279	-0.221468	intron (NM_198992, intron 1 of 6)	478	SYT10	protein-coding	synaptotagmin 10
chr12.38532166	0.00088304	-0.550664	Intergenic	-178409	ALG10B	protein-coding	ALG10 alpha-1,2-glucosyltransferase B
chr12.43965904	0.000490208	-0.394442	Intergenic	-19899	ADAMTS20	protein-coding	ADAM metallopeptidase with thrombospondin type 1 motif 20
chr12.47728016	0.000960015	-0.60015	Intergenic	-26835	LOC105369747	ncRNA	uncharacterized LOC105369747
chr12.48198182	0.000321906	-1.37051	intron (NR_160436, intron 1 of 25)	15503	HDAC7	protein-coding	histone deacetylase 7
chr12.49388466	0.000724751	-1.82139	TTS (NM_015086)	-3663	DDN-AS1	ncRNA	DDN and PRKAG1 antisense RNA 1
chr12.52262738	0.000633	0.430291	Intergenic	-19148	ANKRD33	protein-coding	ankyrin repeat domain 33
chr12.53342917	0.00039935	0.171788	promoter-TSS (NM_000224)	16	KRT18	protein-coding	keratin 18
chr12.54152273	0.000832689	-0.629181	Intergenic	-1456	CISTR	ncRNA	chondrogenesis-associated transcript
chr12.54355283	0.000906948	0.184318	TTS (NR_047518)	6597	HOXC12	protein-coding	homeobox C12
chr12.54476930	0.000384601	0.195954	intron (NR_026655, intron 1 of 1)	-1324	LOC100240735	ncRNA	uncharacterized LOC100240735
chr12.54753383	8.49217e-05	-0.177052	intron (NR_120487, intron 1 of 3)	4886	GPR84	protein-coding	G protein-coupled receptor 84
chr12.56863038	0.000831239	-0.496478	exon (NM_207344, exon 2 of 2)	677	SPRYD4	protein-coding	SPRY domain containing 4
chr12.57610259	2.07015e-05	-0.250143	promoter-TSS (NM_007224)	-317	NXPH4	protein-coding	neurexophilin 4
chr12.58015696	9.24036e-06	-0.132769	promoter-TSS (NR_120450)	-11	LOC101927583	ncRNA	uncharacterized LOC101927583
chr12.59313862	0.000880606	-0.16225	promoter-TSS (NM_001136051)	456	LRIG3	protein-coding	leucine rich repeats and immunoglobulin like domains 3
chr12.64238607	0.00063049	0.109485	exon (NM_001346201, exon 1 of 22)	128	SRGAP1	protein-coding	SLIT-ROBO Rho GTPase activating protein 1
chr12.65514995	0.000360766	0.117339	promoter-TSS (NM_007191)	89	WIF1	protein-coding	WNT inhibitory factor 1
chr12.67877576	0.000858116	0.524058	Intergenic	-36285	LINC02408	ncRNA	long intergenic non-protein coding RNA 2408
chr12.72579147	0.000518397	0.417441	Intergenic	-87381	TRHDE	protein-coding	thyrotropin releasing hormone degrading enzyme
chr12.72666611	0.000986862	0.119545	promoter-TSS (NM_013381)	83	TRHDE	protein-coding	thyrotropin releasing hormone degrading enzyme
chr12.80329193	0.000275135	0.120489	promoter-TSS (NM_001244992)	41	PPP1R12A	protein-coding	protein phosphatase 1 regulatory subunit 12A
chr12.83082074	0.000290057	0.369421	intron (NM_001320321, intron 1 of 10)	1141	TMTC2	protein-coding	transmembrane O-mannosyltransferase targeting cadherins 2
chr12.90100968	0.000462367	-0.819519	intron (NM_001366520, intron 1 of 21)	1646	ATP2B1	protein-coding	ATPase plasma membrane Ca2+ transporting 1
chr12.93323476	0.000696655	-0.120051	promoter-TSS (NM_003566)	-406	EEA1	protein-coding	early endosome antigen 1
chr12.93835358	0.000886604	-0.713968	intron (NM_003348, intron 1 of 3)	364	UBE2N	protein-coding	ubiquitin conjugating enzyme E2 N
chr12.95083631	8.87368e-05	0.499442	Intergenic	-39299	TMCC3	protein-coding	transmembrane and coiled-coil domain family 3
chr12.96628046	0.000810663	0.422296	intron (NM_005230, intron 2 of 4)	-21229	ELK3	protein-coding	ETS transcription factor ELK3
chr12.102513781	0.000340641	0.0979066	promoter-TSS (NM_001319995)	110	NUP37	protein-coding	nucleoporin 37
chr12.104999645	0.000208353	0.700102	intron (NM_018413, intron 2 of 2)	14235	MIR3922	ncRNA	microRNA 3922
chr12.106975183	0.000109065	0.595324	intron (NR_040246, intron 1 of 3)	-1501	RFX4	protein-coding	regulatory factor X4
chr12.107525773	0.000722559	0.306026	Intergenic	-38447	CRY1	protein-coding	cryptochrome circadian regulator 1
chr12.109071892	0.000357171	0.429753	intron (NM_001105237, intron 3 of 10)	24881	CORO1C	protein-coding	coronin 1C
chr12.109198831	0.000119229	0.375868	exon (NM_001161331, exon 9 of 13)	22495	SSH1	protein-coding	slingshot protein phosphatase 1
chr12.110302159	0.000653711	-0.33752	intron (NM_016433, intron 1 of 4)	16186	GLTP	protein-coding	glycolipid transfer protein
chr12.110478209	0.000998067	0.453763	TTS (NR_148516)	8242	C12orf76	protein-coding	chromosome 12 open reading frame 76
chr12.110517318	0.000354434	0.200906	Intergenic	-5875	C12orf76	protein-coding	chromosome 12 open reading frame 76
chr12.111841130	0.000795079	-0.266734	Intergenic	-2621	SH2B3	protein-coding	SH2B adaptor protein 3
chr12.113909232	0.000148555	-0.25441	promoter-TSS (NR_126425)	443	LHX5	protein-coding	LIM homeobox 5
chr12.114029481	0.000104656	-0.167413	Intergenic	119674	LHX5-AS1	ncRNA	LHX5 antisense RNA 1
chr12.114049890	0.000347574	-1.46454	Intergenic	140083	LHX5-AS1	ncRNA	LHX5 antisense RNA 1
chr12.114216707	0.000317734	-0.873961	Intergenic	-5220	LINC01234	ncRNA	long intergenic non-protein coding RNA 1234
chr12.114833788	0.000692546	0.215676	intron (NM_000192, intron 5 of 8)	10160	TBX5	protein-coding	T-box transcription factor 5
chr12.114838866	0.000677791	-0.223963	intron (NM_000192, intron 3 of 8)	5082	TBX5	protein-coding	T-box transcription factor 5
chr12.115133324	0.000725633	0.447377	Intergenic	-11345	TBX3	protein-coding	T-box transcription factor 3
chr12.115902308	0.000626774	0.55722	Intergenic	684150	MIR620	ncRNA	microRNA 620
chr12.116737987	0.000117842	-0.612337	Intergenic	-22997	MED13L	protein-coding	mediator complex subunit 13L
chr12.116922720	0.000369285	0.612346	Intergenic	-48506	LINC00173	ncRNA	long intergenic non-protein coding RNA 173
chr12.117042789	0.000868512	0.577443	Intergenic	45604	MAP1LC3B2	protein-coding	microtubule associated protein 1 light chain 3 beta 2
chr12.117098629	0.000320708	-0.177866	Intergenic	77244	C12orf49	protein-coding	chromosome 12 open reading frame 49
chr12.117771460	0.00051363	-0.157109	intron (NM_001204218, intron 1 of 29)	-24246	NOS1	protein-coding	nitric oxide synthase 1
chr12.120032947	0.000730206	-0.19039	intron (NM_001136534, intron 1 of 2)	1369	TMEM233	protein-coding	transmembrane protein 233
chr12.122186773	8.78802e-05	-0.502925	intron (NM_001080825, intron 3 of 11)	36116	TMEM120B	protein-coding	transmembrane protein 120B
chr12.124877691	1.21901e-05	-0.307753	intron (NM_001206654, intron 18 of 47)	-55904	MIR6880	ncRNA	microRNA 6880
chr12.125258948	0.000667163	-0.65383	Intergenic	65268	SCARB1	protein-coding	scavenger receptor class B member 1
chr12.125262798	0.000203206	0.495415	non-coding (NR_160421, exon 10 of 10)	61418	SCARB1	protein-coding	scavenger receptor class B member 1
chr12.125549976	0.000286299	-0.227877	promoter-TSS (NM_001319839)	-4	AACS	protein-coding	acetoacetyl-CoA synthetase
chr12.126676012	0.000582053	-0.280582	Intergenic	95475	LINC02359	ncRNA	long intergenic non-protein coding RNA 2359
chr12.126932217	0.000915538	-0.434634	intron (NR_147498, intron 1 of 3)	1655	LINC02825	ncRNA	long intergenic non-protein coding RNA 2825
chr12.127881567	2.51137e-05	-0.417915	Intergenic	-56951	LINC02375	ncRNA	long intergenic non-protein coding RNA 2375
chr12.129252225	2.68071e-06	-1.11703	Intergenic	56277	SLC15A4	protein-coding	solute carrier family 15 member 4
chr12.130936287	0.000869537	0.381738	intron (NM_001351228, intron 7 of 21)	113856	PIWIL1	protein-coding	piwi like RNA-mediated gene silencing 1
chr12.131164426	0.000886736	0.220144	intron (NM_001351226, intron 1 of 21)	36417	RIMBP2	protein-coding	RIMS binding protein 2
chr12.131417957	0.000601547	1.03647	Intergenic	-20494	ADGRD1	protein-coding	adhesion G protein-coupled receptor D1
chr12.131589719	0.000935995	-0.429396	intron (NM_198827, intron 16 of 24)	-59836	LINC01257	ncRNA	long intergenic non-protein coding RNA 1257
chr12.132209925	0.000779981	-1.43464	intron (NM_001261411, intron 4 of 18)	14291	SFSWAP	protein-coding	splicing factor SWAP
chr12.132379419	6.43307e-05	-0.185039	5' UTR (NM_003565, exon 1 of 28)	253	ULK1	protein-coding	unc-51 like autophagy activating kinase 1
chr12.132670473	0.000311531	0.874641	TTS (NR_146452)	3766	LINC02361	ncRNA	long intergenic non-protein coding RNA 2361
chr12.132674762	0.0007523	-0.109985	promoter-TSS (NR_146452)	-523	LINC02361	ncRNA	long intergenic non-protein coding RNA 2361
chr12.133085885	0.000861647	-0.158198	intron (NM_001142641, intron 2 of 16)	19149	FBRSL1	protein-coding	fibrosin like 1
chr12.133240656	0.000983072	-0.503799	exon (NM_006231, exon 23 of 49)	23453	POLE	protein-coding	DNA polymerase epsilon, catalytic subunit
chr12.133351746	2.16652e-05	-0.208269	exon (NM_005895, exon 22 of 24)	-13329	ANKLE2	protein-coding	ankyrin repeat and LEM domain containing 2
chr12.133410730	0.000361524	0.542745	Intergenic	-5276	GOLGA3	protein-coding	golgin A3
chr13.20139014	0.000878071	0.460506	Intergenic	-3301	TPTE2	protein-coding	transmembrane phosphoinositide 3-phosphatase and tensin homolog 2
chr13.20751481	0.000444675	0.78178	Intergenic	15595	GJB2	protein-coding	gap junction protein beta 2
chr13.20876115	0.000124073	-0.907448	Intergenic	-69582	GJB6	protein-coding	gap junction protein beta 6
chr13.21313245	0.000759795	-0.339401	intron (NM_174928, intron 2 of 4)	34851	EEF1AKMT1	protein-coding	EEF1A lysine methyltransferase 1
chr13.21635127	0.000458978	0.147448	intron (NM_014572, intron 1 of 7)	597	LATS2	protein-coding	large tumor suppressor kinase 2
chr13.21635744	0.000198761	0.143861	promoter-TSS (NM_014572)	-20	LATS2	protein-coding	large tumor suppressor kinase 2
chr13.21750551	0.000415101	-0.153086	promoter-TSS (NM_024026)	139	SKA3	protein-coding	spindle and kinetochore associated complex subunit 3
chr13.21900480	0.000490695	-0.417851	intron (NR_103840, intron 2 of 5)	7306	GRK6P1	pseudo	G protein-coupled receptor kinase 6 pseudogene 1
chr13.23423159	0.000819872	-0.288418	Intergenic	49160	BASP1P1	pseudo	BASP1 pseudogene 1
chr13.24041464	0.000201549	-0.379255	Intergenic	-2186	LINC00327	ncRNA	long intergenic non-protein coding RNA 327
chr13.24133118	0.000570262	0.603103	Intergenic	-11390	TNFRSF19	protein-coding	TNF receptor superfamily member 19
chr13.24152412	0.000925848	-0.540368	intron (NM_001204459, intron 1 of 7)	-1086	TNFRSF19	protein-coding	TNF receptor superfamily member 19
chr13.24251255	0.000287427	0.39054	Intergenic	97757	TNFRSF19	protein-coding	TNF receptor superfamily member 19
chr13.25320780	0.000189812	0.267442	Intergenic	-17526	RNF17	protein-coding	ring finger protein 17
chr13.26623919	0.00043821	0.216525	intron (NM_001007538, intron 1 of 1)	1278	SHISA2	protein-coding	shisa family member 2
chr13.28030028	0.000612452	-0.811473	Intergenic	-5290	MTIF3	protein-coding	mitochondrial translational initiation factor 3
chr13.28367454	4.80103e-05	0.510517	intron (NM_145657, intron 1 of 1)	835	GSX1	protein-coding	GS homeobox 1
chr13.28395095	0.000109606	-0.153999	intron (NR_047484, intron 4 of 4)	28476	GSX1	protein-coding	GS homeobox 1
chr13.28540508	0.000571453	-0.163981	intron (NM_001265, intron 1 of 2)	2943	CDX2	protein-coding	caudal type homeobox 2
chr13.28545452	0.000401313	-1.19048	Intergenic	-1948	CDX2	protein-coding	caudal type homeobox 2
chr13.28554654	0.000368438	-0.409496	intron (NM_001105577, intron 1 of 1)	8119	URAD	protein-coding	ureidoimidazoline (2-oxo-4-hydroxy-4-carboxy-5-) decarboxylase
chr13.28673790	0.00016133	-0.361418	intron (NM_004119, intron 1 of 23)	922	FLT3	protein-coding	fms related tyrosine kinase 3
chr13.29106986	0.000161703	-0.173292	Intergenic	-37722	FLT1	protein-coding	fms related tyrosine kinase 1
chr13.29394005	0.000614421	0.190106	promoter-TSS (NM_001366651)	-470	MTUS2	protein-coding	microtubule associated scaffold protein 2
chr13.30317417	0.000364686	0.284857	Intergenic	95588	LOC102723345	ncRNA	uncharacterized LOC102723345
chr13.31018106	0.000896145	-1.03199	Intergenic	20357	HMGB1	protein-coding	high mobility group box 1
chr13.31436971	0.000837092	-0.47333	Intergenic	-19727	LINC00545	ncRNA	long intergenic non-protein coding RNA 545
chr13.31447381	0.000443282	-0.414252	Intergenic	-9317	LINC00545	ncRNA	long intergenic non-protein coding RNA 545
chr13.33777078	0.000360215	-1.80645	intron (NM_001243476, intron 5 of 17)	3082	STARD13	protein-coding	StAR related lipid transfer domain containing 13
chr13.33932380	0.000282912	-0.321416	intron (NM_001243476, intron 5 of 17)	-22978	LINC02344	ncRNA	long intergenic non-protein coding RNA 2344
chr13.36050077	9.98052e-05	-0.231137	promoter-TSS (NM_001204197)	748	MAB21L1	protein-coding	mab-21 like 1
chr13.36871741	0.00044091	0.126654	intron (NM_001198908, intron 1 of 7)	209	CCDC169	protein-coding	coiled-coil domain containing 169
chr13.36920465	0.000372059	0.112435	promoter-TSS (NM_001142296)	65	SPART	protein-coding	spartin
chr13.37393231	0.000433248	-0.119375	promoter-TSS (NM_000538)	-107	RFXAP	protein-coding	regulatory factor X associated protein
chr13.37453530	0.000958964	0.464699	exon (NM_001127217, exon 2 of 7)	40844	SMAD9	protein-coding	SMAD family member 9
chr13.39719298	0.000492037	-0.284741	Intergenic	106706	NHLRC3	protein-coding	NHL repeat containing 3
chr13.43938505	0.000109402	-0.563395	intron (NM_001347963, intron 4 of 15)	-84482	ENOX1-AS2	ncRNA	ENOX1 antisense RNA 2
chr13.44360115	0.000189645	-0.211365	non-coding (NR_145132, exon 2 of 2)	992	ENOX1	protein-coding	ecto-NOX disulfide-thiol exchanger 1
chr13.45168234	0.000612916	0.558289	Intergenic	-17534	TSC22D1	protein-coding	TSC22 domain family member 1
chr13.47126356	0.000642113	-0.56855	promoter-TSS (NM_001164211)	-948	LRCH1	protein-coding	leucine rich repeats and calponin homology domain containing 1
chr13.47472182	0.000492477	-0.684734	promoter-TSS (NM_000621)	-972	HTR2A	protein-coding	5-hydroxytryptamine receptor 2A
chr13.49684532	0.000494854	-0.65753	promoter-TSS (NM_014923)	80	FNDC3A	protein-coding	fibronectin type III domain containing 3A
chr13.58630543	0.000633013	-0.337828	Intergenic	-109417	LINC02338	ncRNA	long intergenic non-protein coding RNA 2338
chr13.63022400	0.000942571	-0.261844	Intergenic	124611	LINC00459	ncRNA	long intergenic non-protein coding RNA 459
chr13.66583539	0.000942568	-0.240627	Intergenic	-42979	MIR548X2	ncRNA	microRNA 548x-2
chr13.79177895	0.0008125	0.149375	promoter-TSS (NM_006237)	-209	POU4F1	protein-coding	POU class 4 homeobox 1
chr13.80929549	0.000202867	0.291154	Intergenic	-14289	SPRY2	protein-coding	sprouty RTK signaling antagonist 2
chr13.87776976	9.08764e-05	0.537313	Intergenic	212802	LINC00430	ncRNA	long intergenic non-protein coding RNA 430
chr13.92949134	0.000348229	-0.238569	intron (NM_004466, intron 7 of 7)	55325	GPC5-AS2	ncRNA	GPC5 antisense RNA 2
chr13.95254540	0.000683197	-0.131775	intron (NM_180989, intron 1 of 8)	430	GPR180	protein-coding	G protein-coupled receptor 180
chr13.95516900	0.000280099	0.441401	intron (NR_110754, intron 2 of 4)	-95394	LINC00557	ncRNA	long intergenic non-protein coding RNA 557
chr13.96743754	0.000563625	-0.118699	exon (NM_153456, exon 1 of 2)	662	HS6ST3	protein-coding	heparan sulfate 6-O-sulfotransferase 3
chr13.99229657	0.00075977	0.168594	promoter-TSS (NM_001286649)	149	STK24-AS1	ncRNA	STK24 antisense RNA 1
chr13.100010278	0.000502877	0.331107	intron (NM_001144072, intron 7 of 8)	1894	MIR623	ncRNA	microRNA 623
chr13.100055771	0.000737665	0.485077	Intergenic	47387	MIR623	ncRNA	microRNA 623
chr13.100078053	0.000599964	0.127002	Intergenic	69669	MIR623	ncRNA	microRNA 623
chr13.100634797	0.000416607	0.120808	exon (NM_007129, exon 1 of 3)	760	ZIC2	protein-coding	Zic family member 2
chr13.102570663	0.000263555	0.634324	intron (NM_001321937, intron 1 of 3)	-1669	FGF14	protein-coding	fibroblast growth factor 14
chr13.107448882	0.000477333	0.469477	Intergenic	142655	LINC00443	ncRNA	long intergenic non-protein coding RNA 443
chr13.108871051	0.000315762	0.110434	promoter-TSS (NM_001098268)	312	ABHD13	protein-coding	abhydrolase domain containing 13
chr13.110437087	0.000309491	0.200935	exon (NM_003749, exon 1 of 2)	1842	IRS2	protein-coding	insulin receptor substrate 2
chr13.110787310	0.000828167	0.611096	Intergenic	13262	LOC105370361	ncRNA	uncharacterized LOC105370361
chr13.110886005	0.000500285	-1.0415	intron (NM_001303110, intron 2 of 24)	73498	COL4A1	protein-coding	collagen type IV alpha 1 chain
chr13.111040434	0.000414292	-0.578554	intron (NM_001846, intron 4 of 47)	47130	MIR8073	ncRNA	microRNA 8073
chr13.111040591	0.000624947	-0.524019	intron (NM_001846, intron 4 of 47)	47287	MIR8073	ncRNA	microRNA 8073
chr13.111278380	0.000217091	0.351431	intron (NM_001242882, intron 4 of 9)	10450	NAXD	protein-coding	NAD(P)HX dehydratase
chr13.112690695	0.000875415	0.235688	intron (NR_120392, intron 1 of 3)	-30767	SOX1	protein-coding	SRY-box transcription factor 1
chr13.113666971	0.000331283	-0.380627	intron (NM_024979, intron 1 of 29)	10944	MCF2L	protein-coding	MCF.2 cell line derived transforming sequence like
chr13.113684010	0.000808658	-0.28048	intron (NM_024979, intron 3 of 29)	-14949	MCF2L	protein-coding	MCF.2 cell line derived transforming sequence like
chr13.114279977	0.000251254	-0.371904	intron (NR_026580, intron 4 of 10)	32535	ATP4B	protein-coding	ATPase H+/K+ transporting subunit beta
chr13.114427625	0.000863384	0.428192	intron (NM_002929, intron 4 of 6)	26436	LINC00552	ncRNA	long intergenic non-protein coding RNA 552
chr13.114800441	0.000556684	0.186131	intron (NM_001320821, intron 6 of 25)	42988	RASA3	protein-coding	RAS p21 protein activator 3
chr13.114806212	0.000951449	0.162483	intron (NM_001320821, intron 6 of 25)	37217	RASA3	protein-coding	RAS p21 protein activator 3
chr13.114918466	0.000907596	0.687352	Intergenic	-20369	RASA3	protein-coding	RAS p21 protein activator 3
chr13.115047342	0.00039942	0.22498	promoter-TSS (NM_001353647)	-43	UPF3A	protein-coding	UPF3A regulator of nonsense mediated mRNA decay
chr13.115050921	0.000541602	-0.447256	intron (NM_001353650, intron 3 of 9)	3052	UPF3A	protein-coding	UPF3A regulator of nonsense mediated mRNA decay
chr14.19888609	0.000252211	0.847506	promoter-TSS (NR_133911).2	-776	BMS1P22	pseudo	BMS1 pseudogene 22
chr14.21069820	0.000349625	-0.890018	intron (NR_122043, intron 3 of 4)	-10839	RNASE12	protein-coding	ribonuclease A family member 12 (inactive)
chr14.21150502	0.000230067	0.161292	Intergenic	-1833	ANG	protein-coding	angiogenin
chr14.21191849	2.68021e-05	0.671863	Intergenic	-22196	EDDM3A	protein-coding	epididymal protein 3A
chr14.23352084	0.000261704	0.461946	promoter-TSS (NM_173527)	-346	REM2	protein-coding	RRAD and GEM like GTPase 2
chr14.23564559	0.000673278	-0.105264	promoter-TSS (NM_017924)	-154	C14orf119	protein-coding	chromosome 14 open reading frame 119
chr14.23858078	0.000298648	0.394478	promoter-TSS (NR_029595)	-204	MIR208A	ncRNA	microRNA 208a
chr14.24476082	0.000675107	-0.112556	promoter-TSS (NM_001277864)	-210	DHRS4L1	protein-coding	dehydrogenase/reductase 4 like 1
chr14.24780784	0.000144715	-0.657845	promoter-TSS (NM_001143919)	77	LTB4R	protein-coding	leukotriene B4 receptor
chr14.25519098	0.000110084	-0.174294	promoter-TSS (NM_014178)	-4	STXBP6	protein-coding	syntaxin binding protein 6
chr14.27065974	0.000326152	1.27024	promoter-TSS (NM_001366397)	313	NOVA1	protein-coding	NOVA alternative splicing regulator 1
chr14.29254399	4.70128e-05	0.375655	intron (NR_135255, intron 1 of 1)	593	LINC02282	ncRNA	long intergenic non-protein coding RNA 2282
chr14.32479442	0.000543746	-1.05242	Intergenic	65384	LINC02313	ncRNA	long intergenic non-protein coding RNA 2313
chr14.36982067	0.000653967	-1.1435	intron (NR_161365, intron 1 of 4)	672	SFTA3	ncRNA	surfactant associated 3
chr14.37128549	0.000969778	-0.158666	intron (NM_006194, intron 1 of 4)	1777	PAX9	protein-coding	paired box 9
chr14.38063837	8.91864e-05	-0.181012	promoter-TSS (NM_001310135)	616	FOXA1	protein-coding	forkhead box A1
chr14.38064369	0.000507486	0.207545	promoter-TSS (NM_001310135)	84	FOXA1	protein-coding	forkhead box A1
chr14.38065543	0.000895558	-0.257245	intron (NM_001310135, intron 1 of 32)	710	TTC6	protein-coding	tetratricopeptide repeat domain 6
chr14.39307962	0.000541103	0.338041	non-coding (NR_039982, exon 3 of 5)	-43836	LOC105370457	ncRNA	uncharacterized LOC105370457
chr14.42792138	0.000211929	1.01208	Intergenic	716080	LRFN5	protein-coding	leucine rich repeat and fibronectin type III domain containing 5
chr14.50506409	0.000349219	0.37097	intron (NR_131171, intron 4 of 8)	-32172	LINC01588	ncRNA	long intergenic non-protein coding RNA 1588
chr14.50828693	0.000366774	-0.251031	intron (NM_001367064, intron 2 of 8)	34905	CDKL1	protein-coding	cyclin dependent kinase like 1
chr14.53174482	0.000906711	0.118467	intron (NM_002806, intron 1 of 13)	565	PSMC6	protein-coding	proteasome 26S subunit, ATPase 6
chr14.55233295	0.000879032	-1.84236	intron (NM_001161577, intron 3 of 8)	11745	SAMD4A	protein-coding	sterile alpha motif domain containing 4A
chr14.56662204	0.000765813	0.346358	intron (NM_021255, intron 2 of 5)	77076	PELI2	protein-coding	pellino E3 ubiquitin protein ligase family member 2
chr14.57533749	0.00040645	0.287758	Intergenic	201873	EXOC5	protein-coding	exocyst complex component 5
chr14.58666852	0.000224059	-0.137384	promoter-TSS (NM_018477)	-14	ACTR10	protein-coding	actin related protein 10
chr14.60864461	0.000606851	0.347857	Intergenic	74548	LINC02322	ncRNA	long intergenic non-protein coding RNA 2322
chr14.61109420	2.94841e-05	0.17894	TTS (NM_005982)	3487	SALRNA1	ncRNA	senescence associated long non-coding RNA 1
chr14.61122327	0.000237894	0.396799	Intergenic	-6133	SIX1	protein-coding	SIX homeobox 1
chr14.61719664	0.00091541	0.145315	Intergenic	28391	TMEM30B	protein-coding	transmembrane protein 30B
chr14.64855017	3.90209e-05	-0.145746	promoter-TSS (NM_005956)	-53	MTHFD1	protein-coding	methylenetetrahydrofolate dehydrogenase, cyclohydrolase and formyltetrahydrofolate synthetase 1
chr14.64969121	0.000388079	1.82293	intron (NM_001354686, intron 3 of 5)	1434	ZBTB25	protein-coding	zinc finger and BTB domain containing 25
chr14.65124996	0.000743721	0.214268	Intergenic	-46145	PLEKHG3	protein-coding	pleckstrin homology and RhoGEF domain containing G3
chr14.65747589	0.000101089	-0.312729	Intergenic	54311	MIR4708	ncRNA	microRNA 4708
chr14.67005929	0.000273815	-0.630181	intron (NM_020806, intron 1 of 22)	31805	GPHN	protein-coding	gephyrin
chr14.69259335	0.000343542	-0.519002	intron (NM_001244701, intron 2 of 2)	1295	ZFP36L1	protein-coding	ZFP36 ring finger protein like 1
chr14.69395207	0.000671779	0.346156	intron (NM_001130005, intron 1 of 20)	50811	ACTN1	protein-coding	actinin alpha 1
chr14.69950500	0.000581087	-0.382189	promoter-TSS (NM_001161498)	-944	PLEKHD1	protein-coding	pleckstrin homology and coiled-coil domain containing D1
chr14.71194292	0.000594815	0.395745	3' UTR (NM_001284230, exon 12 of 12)	28878	LINC01269	ncRNA	long intergenic non-protein coding RNA 1269
chr14.71634535	0.000887952	-0.268307	Intergenic	-152657	SIPA1L1	protein-coding	signal induced proliferation associated 1 like 1
chr14.72398927	8.72455e-05	0.177765	promoter-TSS (NM_001204424)	40	RGS6	protein-coding	regulator of G protein signaling 6
chr14.73146246	0.000357079	-0.52716	intron (NM_012074, intron 7 of 9)	162719	MIR7843	ncRNA	microRNA 7843
chr14.73396487	0.000270375	0.195512	intron (NM_181340, intron 1 of 12)	3316	DCAF4	protein-coding	DDB1 and CUL4 associated factor 4
chr14.73934716	0.000556812	-0.544603	Intergenic	-4369	LOC101928143	ncRNA	uncharacterized LOC101928143
chr14.73958561	0.000809578	-0.160068	exon (NM_024644, exon 2 of 2)	924	RIOX1	protein-coding	ribosomal oxygenase 1
chr14.74058649	0.000908206	-0.0977415	5' UTR (NM_152331, exon 1 of 3)	240	ACOT4	protein-coding	acyl-CoA thioesterase 4
chr14.74208916	0.00097802	-0.1061	intron (NM_001043318, intron 1 of 11)	-16533	MIR4505	ncRNA	microRNA 4505
chr14.74462900	0.000356123	0.268332	intron (NM_001321988, intron 3 of 15)	23090	ENTPD5	protein-coding	ectonucleoside triphosphate diphosphohydrolase 5 (inactive)
chr14.76597855	1.21035e-05	-0.754732	Intergenic	-20372	GPATCH2L	protein-coding	G-patch domain containing 2 like
chr14.76605312	0.000900843	-1.55279	Intergenic	-12915	GPATCH2L	protein-coding	G-patch domain containing 2 like
chr14.77490565	0.000573539	-0.463679	TTS (NM_024496)	4485	IRF2BPL	protein-coding	interferon regulatory factor 2 binding protein like
chr14.84979803	0.000452154	0.701982	Intergenic	-758472	SNORD3P3	snoRNA	small nucleolar RNA, C/D box 3 pseudogene 3
chr14.88790713	0.000301765	0.48286	intron (NM_021161, intron 1 of 6)	-1101	KCNK10	protein-coding	potassium two pore domain channel subfamily K member 10
chr14.89833140	0.000947118	-0.415217	intron (NM_001085471, intron 2 of 6)	50436	FOXN3	protein-coding	forkhead box N3
chr14.90085472	0.000432748	-0.130598	promoter-TSS (NM_001085471)	36	FOXN3	protein-coding	forkhead box N3
chr14.91083474	1.15664e-05	-0.461748	intron (NM_001010854, intron 16 of 19)	-25498	LOC101928909	ncRNA	uncharacterized LOC101928909
chr14.91790863	0.000134866	0.641739	intron (NM_001080414, intron 12 of 29)	-70640	GPR68	protein-coding	G protein-coupled receptor 68
chr14.92929663	0.000968218	1.05585	intron (NM_153647, intron 13 of 17)	-50461	RIN3	protein-coding	Ras and Rab interactor 3
chr14.92991608	0.000249258	-0.280371	intron (NM_024832, intron 1 of 9)	11484	RIN3	protein-coding	Ras and Rab interactor 3
chr14.92999334	7.24878e-06	0.694289	intron (NM_024832, intron 1 of 9)	19210	RIN3	protein-coding	Ras and Rab interactor 3
chr14.93124077	0.00061101	-1.13335	intron (NM_024832, intron 6 of 9)	81499	RIN3	protein-coding	Ras and Rab interactor 3
chr14.93261086	0.000571402	-0.180163	intron (NM_005113, intron 1 of 12)	437	GOLGA5	protein-coding	golgin A5
chr14.93580996	0.000182776	0.123936	intron (NM_001142593, intron 2 of 10)	1273	ITPK1	protein-coding	inositol-tetrakisphosphate 1-kinase
chr14.93635703	0.000609717	0.311036	Intergenic	15538	MOAP1	protein-coding	modulator of apoptosis 1
chr14.93690174	0.000145339	-0.261984	intron (NM_175748, intron 10 of 10)	16574	UBR7	protein-coding	ubiquitin protein ligase E3 component n-recognin 7 (putative)
chr14.93698030	0.000174018	-0.389425	Intergenic	24430	UBR7	protein-coding	ubiquitin protein ligase E3 component n-recognin 7 (putative)
chr14.94345954	0.000465226	1.60844	Intergenic	-39285	FAM181A	protein-coding	family with sequence similarity 181 member A
chr14.95219071	0.000898321	-0.675273	Intergenic	17427	GSC	protein-coding	goosecoid homeobox
chr14.95219141	0.000563039	1.05344	Intergenic	17357	GSC	protein-coding	goosecoid homeobox
chr14.95358109	0.000134515	0.322387	Intergenic	121131	GSC-DT	ncRNA	GSC divergent transcript
chr14.95403139	0.000623631	-0.281336	Intergenic	166161	GSC-DT	ncRNA	GSC divergent transcript
chr14.95510341	0.000598945	-0.335348	Intergenic	89498	DICER1	protein-coding	dicer 1, ribonuclease III
chr14.96448555	0.000912034	0.678594	Intergenic	-57105	C14orf132	protein-coding	chromosome 14 open reading frame 132
chr14.96741966	0.000620985	0.169697	Intergenic	19420	BDKRB1	protein-coding	bradykinin receptor B1
chr14.99655529	0.000799226	-0.661947	intron (NM_001282238, intron 2 of 2)	83004	BCL11B	protein-coding	BAF chromatin remodeling complex subunit BCL11B
chr14.99655543	0.000569806	-0.759325	intron (NM_001282238, intron 2 of 2)	82990	BCL11B	protein-coding	BAF chromatin remodeling complex subunit BCL11B
chr14.99658410	0.00016163	1.21642	intron (NM_001282238, intron 2 of 2)	80123	BCL11B	protein-coding	BAF chromatin remodeling complex subunit BCL11B
chr14.99664447	0.000738254	0.252627	intron (NM_001282238, intron 2 of 2)	74086	BCL11B	protein-coding	BAF chromatin remodeling complex subunit BCL11B
chr14.100067895	0.000514591	-0.523223	intron (NM_001144995, intron 1 of 5)	2648	CCDC85C	protein-coding	coiled-coil domain containing 85C
chr14.100126044	0.00085849	-0.780848	exon (NM_001329411, exon 5 of 9)	14598	HHIPL1	protein-coding	HHIP like 1
chr14.100216292	0.000962926	-0.225287	Intergenic	-43457	EML1	protein-coding	EMAP like 1
chr14.100595838	0.000147605	-0.344924	intron (NM_016337, intron 6 of 13)	19847	MIR342	ncRNA	microRNA 342
chr14.101195372	0.000348823	-1.18021	exon (NM_001317172, exon 3 of 6)	2144	DLK1	protein-coding	delta like non-canonical Notch ligand 1
chr14.101711746	0.000362485	-0.157786	Intergenic	124554	LINC02285	ncRNA	long intergenic non-protein coding RNA 2285
chr14.101925054	3.04464e-05	0.232488	Intergenic	16642	LINC02314	ncRNA	long intergenic non-protein coding RNA 2314
chr14.101925898	0.000323718	-0.295559	Intergenic	17486	LINC02314	ncRNA	long intergenic non-protein coding RNA 2314
chr14.102102862	3.21387e-05	-1.1184	Intergenic	75175	DIO3	protein-coding	iodothyronine deiodinase 3
chr14.102551843	0.000241273	0.70298	intron (NM_001017963, intron 4 of 11)	1537	HSP90AA1	protein-coding	heat shock protein 90 alpha family class A member 1
chr14.102605792	0.000222058	0.195769	promoter-TSS (NM_001353657)	33	WDR20	protein-coding	WD repeat domain 20
chr14.103221116	0.00016289	0.473629	Intergenic	-22669	TRAF3	protein-coding	TNF receptor associated factor 3
chr14.103674277	0.000894191	-0.411616	Intergenic	-18913	LINC00605	ncRNA	long intergenic non-protein coding RNA 605
chr14.104552665	9.07719e-05	0.41784	intron (NM_001080464, intron 1 of 15)	629	ASPG	protein-coding	asparaginase
chr14.105202871	0.00056012	-0.436845	intron (NM_001320424, intron 2 of 12)	6691	ADSSL1	protein-coding	adenylosuccinate synthase like 1
chr14.105411896	0.000248896	0.402212	exon (NM_001350929, exon 7 of 7)	20681	PLD4	protein-coding	phospholipase D family member 4
chr14.105499936	0.000851381	-0.146079	Intergenic	-12517	CDCA4	protein-coding	cell division cycle associated 4
chr14.105499946	0.000373209	-0.18437	Intergenic	-12527	CDCA4	protein-coding	cell division cycle associated 4
chr14.105617012	0.000615133	0.367257	TTS (NR_106823)	188	MIR6765	ncRNA	microRNA 6765
chr14.105739071	0.000574836	0.370349	exon (NM_001519, exon 3 of 18)	-23331	BRF1	protein-coding	BRF1 RNA polymerase III transcription initiation factor subunit
chr14.105817507	0.000150818	-0.47139	intron (NM_001243127, intron 2 of 23)	-35594	BRF1	protein-coding	BRF1 RNA polymerase III transcription initiation factor subunit
chr14.105887102	0.00061034	-0.4806	intron (NM_004689, intron 1 of 20)	939	MTA1	protein-coding	metastasis associated 1
chr14.105888547	0.000764888	0.701481	intron (NM_004689, intron 1 of 20)	2384	MTA1	protein-coding	metastasis associated 1
chr14.106285212	0.000764413	-0.443876	Intergenic	39131	MIR4507	ncRNA	microRNA 4507
chr14.106394764	0.000531786	0.393253	non-coding (NR_026800, exon 6 of 6)	10927	FAM30A	ncRNA	family with sequence similarity 30 member A
chr14.106965079	2.16266e-05	0.506657	Intergenic	26635	LINC00221	ncRNA	long intergenic non-protein coding RNA 221
chr14.107173061	0.000833928	0.121995	Intergenic	86152	MIR5195	ncRNA	microRNA 5195
chr15.22043075	0.000352789	4.65328	Intergenic	-6198	MIR3118-4	ncRNA	microRNA 3118-4
chr15.23662056	0.000709211	0.240252	Intergenic	30333	GOLGA6L2	protein-coding	golgin A6 family like 2
chr15.24101293	0.00023774	0.851763	Intergenic	-119000	PWRN4	ncRNA	Prader-Willi region non-protein coding RNA 4
chr15.25317346	0.000505928	0.459819	promoter-TSS (NR_003318).2	-906	SNORD116-3	snoRNA	small nucleolar RNA, C/D box 116-3
chr15.25449617	0.000169393	0.58735	TTS (NR_003309).3	114	SNORD115-19	snoRNA	small nucleolar RNA, C/D box 115-19
chr15.26302108	0.000458293	0.26112	Intergenic	-58851	LINC00929	ncRNA	long intergenic non-protein coding RNA 929
chr15.27216653	0.000616369	0.261131	5' UTR (NM_033223, exon 1 of 10)	326	GABRG3	protein-coding	gamma-aminobutyric acid type A receptor gamma3 subunit
chr15.29407460	0.000305719	0.417581	intron (NM_001130414, intron 12 of 12)	44600	APBA2	protein-coding	amyloid beta precursor protein binding family A member 2
chr15.29517249	0.000648697	-0.262386	intron (NM_015307, intron 3 of 10)	44776	NSMCE3	protein-coding	NSE3 homolog, SMC5-SMC6 complex component
chr15.30112410	9.21799e-05	-1.42242	intron (NM_001301025, intron 2 of 28)	466	TJP1	protein-coding	tight junction protein 1
chr15.34787987	0.000467629	0.402154	Intergenic	32584	MIR1233-1	ncRNA	microRNA 1233-1
chr15.40599394	0.000698045	1.38064	intron (NM_004573, intron 1 of 31)	741	PLCB2	protein-coding	phospholipase C beta 2
chr15.41443883	0.000338919	-0.294144	Intergenic	-35406	INO80	protein-coding	INO80 complex ATPase subunit
chr15.41795275	0.000689803	-0.165355	TTS (NM_002344)	9204	ITPKA	protein-coding	inositol-trisphosphate 3-kinase A
chr15.41804450	0.000815288	0.11965	exon (NM_002344, exon 4 of 20)	1574	LTK	protein-coding	leukocyte receptor tyrosine kinase
chr15.41953066	0.000359986	-0.144656	intron (NM_001080541, intron 1 of 22)	457	MGA	protein-coding	MAX dimerization protein MGA
chr15.44038013	0.000959893	-0.970415	promoter-TSS (NM_005313)	482	CATSPER2P1	pseudo	cation channel sperm associated 2 pseudogene 1
chr15.48483854	0.000536477	-0.215461	promoter-TSS (NM_001145668)	-7	CTXN2	protein-coding	cortexin 2
chr15.52369452	0.000838739	0.506254	Intergenic	35519	BCL2L10	protein-coding	BCL2 like 10
chr15.52472963	0.00099723	0.555815	promoter-TSS (NM_006578)	741	CERNA1	ncRNA	competing endogenous lncRNA 1 for miR-4707-5p and miR-4767
chr15.52820825	0.000694666	0.445072	intron (NM_000259, intron 1 of 40)	251	MYO5A	protein-coding	myosin VA
chr15.53097114	0.000621111	0.171036	Intergenic	-14582	ONECUT1	protein-coding	one cut homeobox 1
chr15.59293355	0.000889008	1.43065	intron (NM_001270530, intron 1 of 13)	13011	RNF111	protein-coding	ring finger protein 111
chr15.59548418	0.000920839	-1.4984	intron (NM_004998, intron 4 of 27)	49377	LDHAL6B	protein-coding	lactate dehydrogenase A like 6B
chr15.59661745	0.000384573	0.927932	intron (NM_004998, intron 1 of 27)	3324	MYO1E	protein-coding	myosin IE
chr15.59704995	0.000122356	0.784063	Intergenic	-25389	FAM81A	protein-coding	family with sequence similarity 81 member A
chr15.60366354	4.92416e-05	-0.348122	Intergenic	69845	FOXB1	protein-coding	forkhead box B1
chr15.62352536	0.000153795	-0.125795	promoter-TSS (NR_135690)	109	VPS13C	protein-coding	vacuolar protein sorting 13 homolog C
chr15.62358900	0.000655803	-0.19077	promoter-TSS (NM_207322)	-275	C2CD4A	protein-coding	C2 calcium dependent domain containing 4A
chr15.62537951	0.000177482	0.258945	non-coding (NR_136885, exon 5 of 11)	3042	GOLGA2P11	pseudo	GOLGA2 pseudogene 11
chr15.63795245	0.000622075	-0.653431	Intergenic	-1464	USP3	protein-coding	ubiquitin specific peptidase 3
chr15.64278110	0.000929528	1.20361	intron (NM_014326, intron 2 of 11)	57638	LOC101928988	ncRNA	uncharacterized LOC101928988
chr15.65010561	0.000810635	-0.893464	Intergenic	-15082	OAZ2	protein-coding	ornithine decarboxylase antizyme 2
chr15.67095640	0.000335524	-0.561414	Intergenic	101067	SMAD6	protein-coding	SMAD family member 6
chr15.67095701	0.000366083	-0.336329	Intergenic	101128	SMAD6	protein-coding	SMAD family member 6
chr15.68121621	4.33501e-05	0.235393	intron (NM_001365915, intron 3 of 8)	3775	SKOR1	protein-coding	SKI family transcriptional corepressor 1
chr15.68607133	1.2326e-05	-0.440583	intron (NM_001004439, intron 22 of 29)	37051	FEM1B	protein-coding	fem-1 homolog B
chr15.69590855	0.000337448	1.29374	promoter-TSS (NM_017705)	-395	PAQR5	protein-coding	progestin and adipoQ receptor family member 5
chr15.70819120	0.000754627	-0.572344	Intergenic	-20854	LINC02205	ncRNA	long intergenic non-protein coding RNA 2205
chr15.72462783	8.8379e-05	0.349808	intron (NM_001012642, intron 1 of 11)	27344	GRAMD2A	protein-coding	GRAM domain containing 2A
chr15.73661208	3.68341e-05	0.232579	promoter-TSS (NM_005477)	90	HCN4	protein-coding	hyperpolarization activated cyclic nucleotide gated potassium channel 4
chr15.74423165	0.000784377	0.501158	intron (NM_001130136, intron 2 of 3)	239	ISLR2	protein-coding	immunoglobulin superfamily containing leucine rich repeat 2
chr15.75019070	6.10508e-05	-0.203169	Intergenic	-1202	CYP1A1	protein-coding	cytochrome P450 family 1 subfamily A member 1
chr15.75313579	0.000157763	0.668165	non-coding (NR_033660, exon 6 of 6)	-2316	PPCDC	protein-coding	phosphopantothenoylcysteine decarboxylase
chr15.75931969	0.00063675	0.121933	exon (NM_018285, exon 1 of 1)	694	IMP3	protein-coding	IMP U3 small nucleolar ribonucleoprotein 3
chr15.76632369	0.000419071	0.163003	intron (NM_145805, intron 3 of 5)	3256	ISL2	protein-coding	ISL LIM homeobox 2
chr15.79383706	4.1526e-05	0.185263	promoter-TSS (NM_002891)	-585	RASGRF1	protein-coding	Ras protein specific guanine nucleotide releasing factor 1
chr15.79502757	0.00032336	-0.968578	TTS (NR_029705)	628	MIR184	ncRNA	microRNA 184
chr15.80218462	0.000575329	-0.202165	Intergenic	-2367	ST20	protein-coding	suppressor of tumorigenicity 20
chr15.81141854	0.000868821	-0.659282	intron (NM_018689, intron 1 of 28)	-7441	MIR549A	ncRNA	microRNA 549a
chr15.81141865	0.00025682	-0.667381	intron (NM_018689, intron 1 of 28)	-7452	MIR549A	ncRNA	microRNA 549a
chr15.81587108	9.24531e-06	1.23776	intron (NM_172217, intron 12 of 18)	-2202	IL16	protein-coding	interleukin 16
chr15.83240095	0.000483516	0.620051	exon (NM_001288819, exon 3 of 12)	420	CPEB1	protein-coding	cytoplasmic polyadenylation element binding protein 1
chr15.83379028	0.000203998	-0.263477	promoter-TSS (NM_001278512)	-369	AP3B2	protein-coding	adaptor related protein complex 3 subunit beta 2
chr15.89903872	0.000608759	-0.945421	promoter-TSS (NR_133001)	-937	MIR9-3HG	ncRNA	MIR9-3 host gene
chr15.89922315	8.22865e-05	-0.222693	non-coding (NR_133001, exon 3 of 7)	1043	MIR9-3HG	ncRNA	MIR9-3 host gene
chr15.90293408	0.000168536	-0.473103	exon (NM_018670, exon 2 of 2)	1131	MESP1	protein-coding	mesoderm posterior bHLH transcription factor 1
chr15.90578174	0.000300275	-0.560487	intron (NM_198526, intron 1 of 4)	28188	MIR3174	ncRNA	microRNA 3174
chr15.90581050	0.000336169	-0.337099	intron (NM_198526, intron 1 of 4)	31064	MIR3174	ncRNA	microRNA 3174
chr15.91054221	0.000542175	-0.193131	Intergenic	-18933	CRTC3	protein-coding	CREB regulated transcription coactivator 3
chr15.91072757	0.000555736	-0.78791	promoter-TSS (NM_022769)	-397	CRTC3	protein-coding	CREB regulated transcription coactivator 3
chr15.91355347	0.000154339	-2.01881	intron (NM_001287248, intron 21 of 21)	-56470	FURIN	protein-coding	furin, paired basic amino acid cleaving enzyme
chr15.91475918	0.000495032	0.153188	promoter-TSS (NM_001286451)	-120	HDDC3	protein-coding	HD domain containing 3
chr15.93277491	0.000456029	-0.501738	Intergenic	-61222	ASB9P1	pseudo	ankyrin repeat and SOCS box containing 9 pseudogene 1
chr15.96953457	0.000449898	0.29278	Intergenic	76464	NR2F2	protein-coding	nuclear receptor subfamily 2 group F member 2
chr15.96985510	0.000638068	-0.363707	Intergenic	108517	NR2F2	protein-coding	nuclear receptor subfamily 2 group F member 2
chr15.99193247	0.000259137	0.163786	non-coding (NR_126453, exon 1 of 1)	1202	IRAIN	ncRNA	IGF1R antisense imprinted non-protein coding RNA
chr15.99504287	1.67913e-05	0.303427	3' UTR (NM_001291858, exon 21 of 21)	44597	PGPEP1L	protein-coding	pyroglutamyl-peptidase I like
chr15.100017157	0.000288715	0.377155	Intergenic	-88464	MEF2A	protein-coding	myocyte enhancer factor 2A
chr15.100655158	0.000762481	-0.709228	intron (NM_139057, intron 13 of 21)	227021	ADAMTS17	protein-coding	ADAM metallopeptidase with thrombospondin type 1 motif 17
chr15.100740007	0.000413912	0.376796	intron (NM_139057, intron 7 of 21)	142172	ADAMTS17	protein-coding	ADAM metallopeptidase with thrombospondin type 1 motif 17
chr15.101389405	0.000730193	-0.5495	promoter-TSS (NR_160702)	-551	LOC105369201	ncRNA	uncharacterized LOC105369201
chr15.101629408	0.000783932	-0.587787	Intergenic	162844	CHSY1	protein-coding	chondroitin sulfate synthase 1
chr15.101993135	0.00098622	-0.544642	intron (NM_138319, intron 2 of 21)	36774	PCSK6	protein-coding	proprotein convertase subtilisin/kexin type 6
chr15.102028876	0.000918693	0.198484	intron (NM_138319, intron 2 of 21)	1033	PCSK6	protein-coding	proprotein convertase subtilisin/kexin type 6
chr15.102520688	0.000654295	0.277493	Intergenic	-1388	LOC102725121	pseudo	DEAD/H-box helicase 11 pseudogene
chr16.122071	0.00045388	0.675862	intron (NM_022450, intron 1 of 17)	557	RHBDF1	protein-coding	rhomboid 5 homolog 1
chr16.412973	0.000782975	-0.403305	Intergenic	7564	MRPL28	protein-coding	mitochondrial ribosomal protein L28
chr16.474799	0.000214656	0.497789	promoter-TSS (NM_014700)	-849	RAB11FIP3	protein-coding	RAB11 family interacting protein 3
chr16.556237	0.000548513	-0.558324	intron (NM_001142272, intron 6 of 11)	21169	LINC00235	ncRNA	long intergenic non-protein coding RNA 235
chr16.735088	0.000685607	0.226206	promoter-TSS (NM_001323919)	-755	JMJD8	protein-coding	jumonji domain containing 8
chr16.1076262	0.00036122	0.426786	Intergenic	44493	SOX8	protein-coding	SRY-box transcription factor 8
chr16.1078275	0.000510298	-0.578992	Intergenic	-44480	SSTR5	protein-coding	somatostatin receptor 5
chr16.1338091	0.000996223	-0.548735	Intergenic	-21061	UBE2I	protein-coding	ubiquitin conjugating enzyme E2 I
chr16.1524349	0.000106418	0.670747	intron (NM_001287, intron 1 of 24)	679	CLCN7	protein-coding	chloride voltage-gated channel 7
chr16.1789644	0.000917931	-0.260178	intron (NM_001040439, intron 4 of 30)	4659	MIR3177	ncRNA	microRNA 3177
chr16.2022562	0.000421619	0.215046	intron (NM_006453, intron 1 of 21)	509	TBL3	protein-coding	transducin beta like 3
chr16.2066735	0.000175617	0.760617	Intergenic	-3050	NPW	protein-coding	neuropeptide W
chr16.2172720	4.47776e-05	-0.331262	intron (NM_000296, intron 1 of 45)	-10399	MIR4516	ncRNA	microRNA 4516
chr16.2287688	0.000135765	-0.22261	intron (NM_001301680, intron 5 of 6)	1244	DNASE1L2	protein-coding	deoxyribonuclease 1 like 2
chr16.2570074	0.000729676	0.423683	promoter-TSS (NM_001330449)	-297	AMDHD2	protein-coding	amidohydrolase domain containing 2
chr16.2892301	0.000392156	0.565306	non-coding (NR_026864, exon 1 of 2)	450	PRSS30P	pseudo	serine protease 30, pseudogene
chr16.3059881	0.000150646	-0.370573	Intergenic	-3042	CLDN9	protein-coding	claudin 9
chr16.3173777	0.000238609	0.446407	Intergenic	-8179	ZNF205-AS1	ncRNA	ZNF205 antisense RNA 1
chr16.3202331	0.000149803	0.14667	Intergenic	8040	CASP16P	pseudo	caspase 16, pseudogene
chr16.3221290	0.000308463	0.238766	Intergenic	-16913	OR1F1	protein-coding	olfactory receptor family 1 subfamily F member 1
chr16.3661528	0.000561758	-0.194324	promoter-TSS (NM_032444)	78	SLX4	protein-coding	SLX4 structure-specific endonuclease subunit
chr16.3838132	0.000625368	-0.550529	intron (NM_001079846, intron 4 of 29)	-70608	TRAP1	protein-coding	TNF receptor associated protein 1
chr16.4987156	0.00097523	0.262582	promoter-TSS (NM_002705)	-8	PPL	protein-coding	periplakin
chr16.5236587	0.000440958	0.223096	Intergenic	-88767	EEF2KMT	protein-coding	eukaryotic elongation factor 2 lysine methyltransferase
chr16.6533890	0.000743426	-0.469625	intron (NM_018723, intron 2 of 15)	-289919	RBFOX1	protein-coding	RNA binding fox-1 homolog 1
chr16.9141754	0.000821893	-0.382216	Intergenic	-43746	C16orf72	protein-coding	chromosome 16 open reading frame 72
chr16.10674198	0.000122973	0.177771	intron (NM_001424, intron 1 of 4)	256	EMP2	protein-coding	epithelial membrane protein 2
chr16.11169692	0.000556608	0.872557	intron (NM_001243403, intron 18 of 20)	131272	CLEC16A	protein-coding	C-type lectin domain containing 16A
chr16.11350716	0.000872575	0.297918	promoter-TSS (NM_003745)	-678	SOCS1	protein-coding	suppressor of cytokine signaling 1
chr16.11439476	0.00044827	0.112594	promoter-TSS (NR_135174)	161	RMI2	protein-coding	RecQ mediated genome instability 2
chr16.11764718	0.000601894	-0.561684	intron (NM_003498, intron 1 of 1)	2408	SNN	protein-coding	stannin
chr16.12207329	0.000505479	-0.295148	intron (NM_032167, intron 11 of 20)	136739	SNX29	protein-coding	sorting nexin 29
chr16.12210750	6.54605e-05	0.111978	intron (NM_032167, intron 11 of 20)	140160	SNX29	protein-coding	sorting nexin 29
chr16.12444387	0.000600021	0.459056	intron (NM_032167, intron 15 of 20)	-369790	MIR4718	ncRNA	microRNA 4718
chr16.12769831	0.000757689	-0.832798	intron (NM_001099455, intron 2 of 2)	-44346	MIR4718	ncRNA	microRNA 4718
chr16.18307767	0.000999852	0.390282	Intergenic	118751	NPIPA7	protein-coding	nuclear pore complex interacting protein family member A7
[truncated: 601 more rows]
